# Supplementary material for: Cyborg insect factory: automatic assembly for insect-computer hybrid robot via vision-guided robotic arm manipulation of custom bipolar electrodes
Source: Nat Commun. 2025 Jul 28;16:6073. doi: 10.1038/s41467-025-60779-1 (PMC12304280; doi:10.1038/s41467-025-60779-1)
Supplement: Supplementary file 10 — Source Data [file 41467_2025_60779_MOESM10_ESM.xlsx]

## Sheet: Fig. 2D
Strain	Stress	z defomation	y deformation	Force
(%)	(MPa)			(N)
0	0	0	0	0
0.0031466	1.2903	0.0334	0.000109	3.09672
0.00629104	2.5802	0.0667	0.000217	6.19248
0.00943679	3.87	0.10003	0.000328	9.288
0.0125821	5.1564	0.13337	0.000437	12.3754
0.0157274	6.4368	0.16671	0.000546	15.4483
0.0188708	7.7825	0.20003	0.00066	18.678
0.0220151	9.2943	0.23336	0.00079	22.3063
0.0251604	10.804	0.2667	0.000919	25.9296
0.0283038	12.312	0.30002	0.00105	29.5488
0.0314481	13.817	0.33335	0.00118	33.1608
0.0345925	15.413	0.36668	0.00131	36.9912
0.0377377	17.129	0.40002	0.00146	41.1096
0.0408821	18.83	0.43335	0.00162	45.192
0.0440274	20.503	0.46669	0.00179	49.2072
0.0471717	22.165	0.50002	0.000826	53.196
0.050317	23.593	0.53336	0.00334	56.6232
0.0534613	24.185	0.56669	0.00767	58.044
0.0566066	24.62	0.60003	0.0139	59.088
0.0597509	25.101	0.63336	0.0218	60.2424
0.0628962	25.542	0.6667	0.0312	61.3008
0.0660406	25.921	0.70003	0.042	62.2104
0.0691849	26.419	0.73336	0.0533	63.4056
0.0723302	21.933	0.7667	0.065	52.6392
0.0754755	22.667	0.80004	0.077	54.4008
0.0786198	23.537	0.83337	0.0895	56.4888
0.0817642	24.352	0.8667	0.1024	58.4448
0.0849094	22.218	0.90004	0.11572	53.3232
0.0880547	22.866	0.93338	0.13007	54.8784
0.0911991	23.516	0.96671	0.14592	56.4384
0.0943396	24.256	1	0.16318	58.2144
0.0974906	24.704	1.0334	0.1817	59.2896
0.100632	18.629	1.0667	0.20129	44.7096
0.103783	20.26	1.1001	0.22101	48.624
0.106925	19.613	1.1334	0.24284	47.0712
0.110066	20.003	1.1667	0.26694	48.0072
0.113217	20.143	1.2001	0.29049	48.3432
0.116358	20.714	1.2334	0.31065	49.7136
0.1195	22.047	1.2667	0.32507	52.9128
0.122651	23.208	1.3001	0.3321	55.6992
0.125792	23.46	1.3334	0.33404	56.304
0.128934	23.221	1.3667	0.33325	55.7304
0.132085	23.292	1.4001	0.33662	55.9008
0.135226	23.711	1.4334	0.3464	56.9064
0.138368	24.393	1.4667	0.36154	58.5432
0.141519	24.678	1.5001	0.38016	59.2272
0.14466	25.471	1.5334	0.39993	61.1304
0.147802	22.211	1.5667	0.41824	53.3064
0.150953	22.001	1.6001	0.43257	52.8024
0.154094	22.362	1.6334	0.44086	53.6688
0.157236	23.104	1.6667	0.44184	55.4496
0.160387	23.235	1.7001	0.43509	55.764
0.163528	23.757	1.7334	0.42121	57.0168
0.16667	24.071	1.7667	0.40165	57.7704
0.169821	24.492	1.8001	0.37862	58.7808
0.172962	24.937	1.8334	0.35544	59.8488
0.176113	25.146	1.8668	0.33613	60.3504
0.179255	25.491	1.9001	0.32307	61.1784
0.182396	22.815	1.9334	0.31679	54.756
0.185547	22.878	1.9668	0.31433	54.9072
0.188689	21.185	2.0001	0.31454	50.844
0.19183	21.359	2.0334	0.31624	51.2616
0.194981	20.056	2.0668	0.31588	48.1344
0.198123	18.934	2.1001	0.31164	45.4416
0.201264	19.428	2.1334	0.34999	46.6272
0.204415	19.707	2.1668	0.47919	47.2968
0.207557	20.103	2.2001	0.61817	48.2472
0.210698	20.617	2.2334	0.74069	49.4808
0.213849	21.217	2.2668	0.82163	50.9208
0.216991	21.887	2.3001	0.84804	52.5288
0.220142	22.601	2.3335	0.81693	54.2424
0.223283	23.172	2.3668	0.73022	55.6128
0.226425	23.575	2.4001	0.61569	56.58
0.229575	24.05	2.4335	0.50418	57.72
0.232717	23.226	2.4668	0.39615	55.7424
0.235858	23.546	2.5001	0.29735	56.5104
0.239009	24.37	2.5335	0.21598	58.488
0.242151	24.771	2.5668	0.17624	59.4504
0.245292	25.126	2.6001	0.19244	60.3024
0.248443	25.551	2.6335	0.26163	61.3224
0.251585	25.499	2.6668	0.36405	61.1976
0.254726	25.429	2.7001	0.47631	61.0296
0.257877	25.201	2.7335	0.59894	60.4824
0.261019	25.061	2.7668	0.70523	60.1464
0.26416	25.092	2.8001	0.78306	60.2208
0.267311	25.389	2.8335	0.81458	60.9336
0.270453	25.813	2.8668	0.79307	61.9512
0.273594	26.148	2.9001	0.72627	62.7552
0.276745	26.404	2.9335	0.6235	63.3696
0.279887	26.637	2.9668	0.49329	63.9288
0.283028	26.811	3.0001	0.36766	64.3464
0.286179	27.078	3.0335	0.28522	64.9872
0.289321	26.018	3.0668	0.26859	62.4432
0.292472	27.237	3.1002	0.31864	65.3688
0.295613	27.106	3.1335	0.41742	65.0544
0.298755	27.182	3.1668	0.52963	65.2368
0.301906	27.168	3.2002	0.62857	65.2032
0.305047	27.715	3.2335	0.68574	66.516
0.308189	27.712	3.2668	0.67384	66.5088
0.31134	27.893	3.3002	0.59849	66.9432
0.314481	28.191	3.3335	0.4882	67.6584
0.317623	28.895	3.3668	0.40378	69.348
0.320774	29.381	3.4002	0.39069	70.5144
0.323915	29.704	3.4335	0.36791	71.2896
0.327057	30.108	3.4668	0.38528	72.2592
0.330208	30.421	3.5002	0.48213	73.0104
0.333349	25.358	3.5335	1.4853	60.8592
0.336491	26.69	3.5668	3.4645	64.056
	15.276	20.991	43.207
	15.968	61.675	127.42
	17.206	102.37	211.66
	18.554	143.06	295.89
	18.217	183.75	380.12
	16.881	224.45	464.35
	19.011	265.13	548.57
	18.13	305.83	632.81
	21.172	346.52	717.04
	20.702	387.21	801.27
	20.45	427.89	885.48
	22.785	468.59	969.71
	16.803	509.28	1053.9
	15.568	549.97	1138.2
	17.807	590.67	1222.4
	18.408	631.35	1306.6
	17.65	672.05	1390.9
	19.109	712.74	1475.1
	15.559	753.43	1559.3
	15.74	794.12	1643.6
	14.43	834.81	1727.8
	14.575	875.5	1812
	14.668	916.19	1896.2
	14.036	956.88	1980.5
	13.826	997.57	2064.7
	14.471	1038.3	2148.9
	15.241	1079	2233.1
	15.991	1119.6	2317.4
	16.702	1160.3	2401.6
	26.74	1201	2485.8
	26.856	1241.7	2570.1
	16.345	1282.4	2654.3
	17.027	1323.1	2738.5
	17.851	1363.8	2822.8
	17.964	1404.5	2907
	17.811	1445.2	2991.2
	17.863	1485.9	3075.4
	16.927	1526.6	3159.7
	14.253	1567.2	3243.9
	16.477	1607.9	3328.1
	14.384	1648.6	3412.4
	16.231	1689.3	3496.6
	14.867	1729.7	3580.2

## Sheet: Fig. 2E
Chemical Etching Time （Mins）	Plating Adhesion Rating (Data1)	Plating Adhesion Rating (Data2)	Plating Adhesion Rating (Data3)
0	1B	1B	1B
10	1B	2B	1B
15	2B	2B	2B
20	2B	3B	3B
25	3B	3B	4B
30	4B	4B	4B
35	4B	4B	3B
40	4B	3B	4B
45	3B	3B	3B
50	3B	4B	4B
55	3B	3B	3B
60	2B	2B	1B

## Sheet: Fig. 2F
Frequency	Z （Data 1）	Z （Data 2）	Z （Data3）
(Hz)	(Ω)	(Ω)	(Ω)
10	59.9328	60.7128	68.1427
10.087	59.6533	60.4333	67.8213
10.174	59.3707	60.1507	67.4963
10.263	59.0861	59.8661	67.169
10.352	58.7969	59.5769	66.8364
10.442	58.5287	59.3087	66.528
10.532	58.2644	59.0444	66.2241
10.624	57.9865	58.7665	65.9045
10.716	57.7288	58.5088	65.6081
10.809	57.4549	58.2349	65.2931
10.903	57.1932	57.9732	64.9922
10.998	56.9543	57.7343	64.7174
11.093	56.6684	57.4484	64.3887
11.19	56.2696	57.0496	63.93
11.287	55.8344	56.6144	63.4296
11.385	55.5484	56.3284	63.1007
11.484	55.302	56.082	62.8173
11.583	55.03	55.81	62.5045
11.684	54.7876	55.5676	62.2257
11.785	54.5357	55.3157	61.9361
11.888	54.3102	55.0902	61.6767
11.991	54.066	54.846	61.3959
12.095	53.8385	54.6185	61.1343
12.2	53.603	54.383	60.8635
12.306	53.3663	54.1463	60.5912
12.413	53.1372	53.9172	60.3278
12.521	52.9296	53.7096	60.089
12.629	52.7695	53.5495	59.9049
12.739	52.694	53.474	59.8181
12.849	52.5316	53.3116	59.6313
12.961	52.3004	53.0804	59.3655
13.074	52.1523	53.9323	58.1951
13.187	51.9021	52.6821	58.9074
13.302	51.679	52.459	58.6508
13.417	51.4457	52.2257	58.3826
13.534	51.2087	51.9887	58.11
13.651	50.9823	51.7623	57.8496
13.77	50.7585	51.5385	57.5923
13.889	50.5612	51.3412	57.3654
14.01	50.366	51.146	57.1409
14.131	50.1879	51.9679	55.9361
14.254	50.0189	51.7989	55.7417
14.378	49.8411	52.6211	54.5373
14.503	49.6443	53.4243	53.3109
14.629	49.4485	51.2285	55.0858
14.756	49.2381	50.0181	55.8438
14.884	49.041	49.821	55.6172
15.013	48.8464	49.6264	55.3934
15.143	48.6261	49.4061	55.14
15.275	48.4693	49.2493	54.9597
15.408	48.2847	49.0647	54.7474
15.541	48.093	48.873	54.5269
15.676	48.062	48.842	54.4913
15.812	47.859	48.639	54.2578
15.95	47.678	48.458	54.0497
16.088	47.4938	48.2738	53.8379
16.228	47.3139	48.0939	53.631
16.369	47.1486	47.9286	53.4409
16.511	46.9592	47.7392	53.2231
16.654	46.7953	47.5753	53.0346
16.799	46.6257	47.4057	52.8396
16.945	46.4639	47.2439	52.6535
17.092	46.2816	47.0616	52.4438
17.24	46.1195	46.8995	52.2574
17.39	45.9275	46.7075	52.0366
17.541	45.7759	46.5559	51.8623
17.693	45.6196	46.3996	51.6825
17.847	45.4513	46.2313	51.489
18.002	45.2912	46.0712	51.3049
18.158	45.1294	45.9094	51.1188
18.316	44.9607	45.7407	50.9248
18.475	44.8185	46.5985	49.7613
18.635	44.6557	45.4357	50.5741
18.797	44.5002	45.2802	50.3952
18.96	44.3507	46.1307	49.2233
19.125	44.1839	44.9639	50.0315
19.291	44.0233	44.8033	49.8468
19.459	43.8728	44.6528	49.6737
19.628	43.7285	44.5085	49.5078
19.798	43.5857	44.3657	49.3436
19.97	43.4446	44.2246	49.1813
20.143	43.3027	44.0827	49.0181
20.318	43.1676	43.9476	48.8627
20.495	43.0203	43.8003	48.6933
20.673	42.8759	43.6559	48.5273
20.852	42.7434	43.5234	48.3749
21.033	42.6063	43.3863	48.2172
21.216	42.4692	43.2492	48.0596
21.4	42.3261	43.1061	47.895
21.586	42.1863	43.9663	46.7342
21.773	42.0541	42.8341	47.5822
21.962	41.929	42.709	47.4383
22.153	41.7943	42.5743	47.2834
22.345	41.6719	42.4519	47.1427
22.539	41.527	42.307	46.9761
22.735	41.3905	42.1705	46.8191
22.932	41.2652	42.0452	46.675
23.132	41.1362	41.9162	46.5266
23.332	41.0114	41.7914	46.3831
23.535	40.8759	41.6559	46.2273
23.739	40.7412	41.5212	46.0724
23.946	40.6103	41.3903	45.9218
24.153	40.5044	41.2844	45.8001
24.363	40.3924	41.1724	45.6713
24.575	40.2687	41.0487	45.529
24.788	40.1436	41.9236	44.3851
25.003	40.031	40.811	45.2557
25.22	39.9238	40.7038	45.1324
25.439	39.8247	40.6047	45.0184
25.66	39.7069	40.4869	44.8829
25.883	39.5848	40.3648	44.7425
26.108	39.4741	40.2541	44.6152
26.335	39.3793	40.1593	44.5062
26.563	39.2891	41.0691	43.4025
26.794	39.1812	39.9612	44.2784
27.026	39.0597	39.8397	44.1387
27.261	38.9607	39.7407	44.0248
27.498	38.8693	39.6493	43.9197
27.737	38.763	39.543	43.7974
27.977	38.647	39.427	43.6641
28.22	38.5323	39.3123	43.5321
28.465	38.4343	39.2143	43.4194
28.713	38.3418	39.1218	43.3131
28.962	38.2357	39.0157	43.1911
29.213	38.1357	38.9157	43.0761
29.467	38.0323	38.8123	42.9571
29.723	37.9372	38.7172	42.8478
29.981	37.8434	38.6234	42.7399
30.241	37.7429	38.5229	42.6243
30.504	37.6448	38.4248	42.5115
30.769	37.5538	38.3338	42.4069
31.036	37.4673	38.2473	42.3074
31.305	37.3683	38.1483	42.1935
31.577	37.2682	38.0482	42.0784
31.851	37.175	37.955	41.9712
32.128	37.092	37.872	41.8758
32.407	36.9974	37.7774	41.767
32.688	36.8971	37.6771	41.6517
32.972	36.8156	37.5956	41.5579
33.258	36.7379	37.5179	41.4686
33.547	36.6474	37.4274	41.3645
33.839	36.5592	37.3392	41.2631
34.132	36.473	37.253	41.1639
34.429	36.3944	37.1744	41.0736
34.728	36.3068	37.0868	40.9728
35.029	36.2266	37.0066	40.8806
35.333	36.1523	36.9323	40.7951
35.64	36.0755	36.8555	40.7068
35.95	35.9905	36.7705	40.6091
36.262	35.918	36.698	40.5257
36.577	35.8432	36.6232	40.4397
36.894	35.7556	36.5356	40.3389
37.215	35.6763	36.4563	40.2477
37.538	35.6163	36.3963	40.1787
37.864	35.5317	36.3117	40.0815
38.192	35.4413	36.2213	39.9775
38.524	35.3826	36.1626	39.91
38.859	35.3064	36.0864	39.8224
39.196	35.2226	36.0026	39.726
39.536	35.1513	35.9313	39.644
39.88	35.0702	35.8502	39.5507
40.226	35.0015	35.7815	39.4717
40.575	34.9176	35.6976	39.3752
40.927	34.8604	35.6404	39.3095
41.283	34.7825	35.5625	39.2199
41.641	34.715	35.495	39.1422
42.003	34.6312	35.4112	39.0459
42.368	34.5585	35.3385	38.9623
42.735	34.5044	35.2844	38.9001
43.107	34.4311	35.2111	38.8158
43.481	34.3597	35.1397	38.7337
43.858	34.3004	35.0804	38.6655
44.239	34.2343	35.0143	38.5894
44.623	34.141	34.921	38.4821
45.011	34.0962	34.8762	38.4306
45.402	34.0298	34.8098	38.3543
45.796	33.9656	34.7456	38.2804
46.193	33.8772	34.6572	38.1788
46.595	33.8278	34.6078	38.122
46.999	33.7696	34.5496	38.055
47.407	33.7024	34.4824	37.9778
47.819	33.6422	34.4222	37.9085
48.234	33.5812	34.3612	37.8384
48.653	33.5121	34.2921	37.7589
49.075	33.4479	34.2279	37.6851
49.501	33.3772	34.1572	37.6038
49.931	33.3213	34.1013	37.5395
50.365	33.2651	34.0451	37.4749
50.802	33.2064	33.9864	37.4074
51.243	33.1557	33.9357	37.3491
51.688	33.1108	33.8908	37.2974
52.137	33.058	33.838	37.2367
52.59	32.9977	33.7777	37.1674
53.046	32.9355	33.7155	37.0958
53.507	32.8738	33.6538	37.0249
53.972	32.8148	33.5948	36.957
54.44	32.7656	33.5456	36.9004
54.913	32.727	33.507	36.8561
55.39	32.6569	33.4369	36.7754
55.871	32.605	33.385	36.7157
56.356	32.5527	33.3327	36.6556
56.845	32.5008	33.2808	36.5959
57.339	32.4401	33.2201	36.5261
57.837	32.3969	33.1769	36.4764
58.339	32.3393	33.1193	36.4102
58.845	32.2767	33.0567	36.3382
59.356	32.2234	33.0034	36.2769
59.872	32.164	32.944	36.2086
60.392	32.1169	32.8969	36.1544
60.916	32.0584	32.8384	36.0872
61.445	32.0128	32.7928	36.0347
61.978	31.9609	32.7409	35.975
62.517	31.9083	32.6883	35.9145
63.059	31.8691	32.6491	35.8695
63.607	31.8101	32.5901	35.8016
64.159	31.7578	32.5378	35.7415
64.716	31.7139	32.4939	35.691
65.278	31.6543	32.4343	35.6224
65.845	31.6066	32.3866	35.5676
66.417	31.5532	32.3332	35.5062
66.993	31.5103	32.2903	35.4568
67.575	31.4729	32.2529	35.4138
68.162	31.4236	32.2036	35.3571
68.754	31.3663	32.1463	35.2912
69.351	31.3192	32.0992	35.2371
69.953	31.2788	32.0588	35.1906
70.56	31.2347	32.0147	35.1399
71.173	31.1933	31.9733	35.0923
71.791	31.1574	31.9374	35.051
72.414	31.1102	31.8902	34.9967
73.043	31.0567	31.8367	34.9352
73.677	31.0053	31.7853	34.8761
74.317	30.9643	31.7443	34.8289
74.962	30.9216	31.7016	34.7798
75.613	30.88	31.66	34.732
76.27	30.8285	31.6085	34.6728
76.932	30.7895	31.5695	34.6279
77.6	30.7454	31.5254	34.5772
78.274	30.6997	31.4797	34.5247
78.954	30.6623	31.4423	34.4816
79.639	30.6187	31.3987	34.4315
80.331	30.5803	31.3603	34.3873
81.028	30.5397	31.3197	34.3407
81.732	30.5051	31.2851	34.3009
82.441	30.4578	31.2378	34.2465
83.157	30.4259	31.2059	34.2098
83.879	30.3917	31.1717	34.1705
84.608	30.3428	31.1228	34.1142
85.342	30.3108	31.0908	34.0774
86.083	30.266	31.046	34.0259
86.831	30.2343	31.0143	33.9894
87.585	30.1886	30.9686	33.9369
88.345	30.148	30.928	33.8902
89.112	30.1105	30.8905	33.8471
89.886	30.0756	30.8556	33.8069
90.666	30.0378	30.8178	33.7635
91.454	29.9975	30.7775	33.7171
92.248	29.9574	30.7374	33.671
93.049	29.9285	30.7085	33.6378
93.857	29.8968	30.6768	33.6013
94.672	29.8512	30.6312	33.5489
95.494	29.8241	30.6041	33.5177
96.323	29.7909	30.5709	33.4795
97.159	29.764	30.544	33.4486
98.003	29.7283	30.5083	33.4075
98.854	29.6951	30.4751	33.3694
99.712	29.6605	30.4405	33.3296
100.58	29.6276	30.4076	33.2917
101.45	29.5931	30.3731	33.2521
102.33	29.5646	30.3446	33.2193
103.22	29.5395	30.3195	33.1904
104.12	29.5035	30.2835	33.149
105.02	29.4769	30.2569	33.1184
105.93	29.4473	30.2273	33.0844
106.85	29.4137	30.1937	33.0458
107.78	29.3837	30.1637	33.0113
108.72	29.355	30.135	32.9783
109.66	29.3294	30.1094	32.9488
110.61	29.3032	30.0832	32.9187
111.57	29.2769	30.0569	32.8884
112.54	29.2408	30.0208	32.8469
113.52	29.212	29.992	32.8138
114.5	29.1946	29.9746	32.7938
115.5	29.1692	29.9492	32.7646
116.5	29.145	29.925	32.7368
117.51	29.1184	29.8984	32.7062
118.53	29.0929	29.8729	32.6768
119.56	29.0666	29.8466	32.6466
120.6	29.0427	29.8227	32.6191
121.65	29.0147	29.7947	32.5869
122.7	28.988	29.768	32.5562
123.77	28.9611	29.7411	32.5253
124.84	28.9415	29.7215	32.5027
125.93	28.9115	29.6915	32.4682
127.02	28.8934	29.6734	32.4474
128.13	28.8733	29.6533	32.4243
129.24	28.8494	29.6294	32.3968
130.36	28.8267	29.6067	32.3707
131.49	28.8039	29.5839	32.3445
132.63	28.7899	29.5699	32.3284
133.79	28.7672	29.5472	32.3023
134.95	28.7485	29.5285	32.2808
136.12	28.7291	29.5091	32.2585
137.3	28.7094	29.4894	32.2358
138.49	28.6953	29.4753	32.2196
139.7	28.6756	29.4556	32.1969
140.91	28.6609	29.4409	32.18
142.13	28.6393	29.4193	32.1552
143.37	28.6202	29.4002	32.1332
144.61	28.607	29.387	32.118
145.87	28.5802	29.3602	32.0872
147.13	28.5633	29.3433	32.0678
148.41	28.5424	29.3224	32.0438
149.7	28.5237	29.3037	32.0223
151	28.5045	29.2845	32.0002
152.31	28.4883	29.2683	31.9815
153.63	28.4686	29.2486	31.9589
154.97	28.4535	29.2335	31.9415
156.31	28.4318	29.2118	31.9166
157.67	28.4153	29.1953	31.8976
159.04	28.3955	29.1755	31.8748
160.42	28.3821	29.1621	31.8594
161.81	28.3677	29.1477	31.8429
163.22	28.3539	29.1339	31.827
164.63	28.3299	29.1099	31.7994
166.06	28.3133	29.0933	31.7803
167.51	28.2947	29.0747	31.7589
168.96	28.2909	29.0709	31.7545
170.43	28.276	29.056	31.7374
171.91	28.2526	29.0326	31.7105
173.4	28.227	29.007	31.681
174.91	28.2257	29.0057	31.6796
176.42	28.2097	28.9897	31.6612
177.96	28.196	28.976	31.6454
179.5	28.1755	28.9555	31.6218
181.06	28.1576	28.9376	31.6012
182.63	28.1407	28.9207	31.5818
184.22	28.1239	28.9039	31.5625
185.82	28.1009	28.8809	31.536
187.43	28.0907	28.8707	31.5243
189.06	28.0692	28.8492	31.4996
190.7	28.0524	28.8324	31.4803
192.36	28.0378	28.8178	31.4635
194.03	28.0248	28.8048	31.4485
195.71	28.0121	28.7921	31.4339
197.41	28.0002	28.7802	31.4202
199.12	27.9805	28.7605	31.3976
200.85	27.9712	28.7512	31.3869
202.6	27.9513	28.7313	31.364
204.36	27.9365	28.7165	31.347
206.13	27.9253	28.7053	31.3341
207.92	27.905	28.685	31.3107
209.73	27.8889	28.6689	31.2922
211.55	27.8738	28.6538	31.2749
213.38	27.8523	28.6323	31.2501
215.24	27.8399	28.6199	31.2359
217.11	27.8289	28.6089	31.2232
218.99	27.8148	28.5948	31.207
220.89	27.8015	28.5815	31.1917
222.81	27.7868	28.5668	31.1748
224.74	27.7669	28.5469	31.1519
226.7	27.7519	28.5319	31.1347
228.66	27.7473	28.5273	31.1294
230.65	27.7395	28.5195	31.1204
232.65	27.7279	28.5079	31.1071
234.67	27.7063	28.4863	31.0822
236.71	27.6956	28.4756	31.0699
238.77	27.6853	28.4653	31.0581
240.84	27.6708	28.4508	31.0414
242.93	27.6597	28.4397	31.0287
245.04	27.652	28.432	31.0198
247.17	27.6332	28.4132	30.9982
249.31	27.6255	28.4055	30.9893
251.48	27.6106	28.3906	30.9722
253.66	27.604	28.384	30.9646
255.86	27.5864	28.3664	30.9444
258.09	27.5792	28.3592	30.9361
260.33	27.5622	28.3422	30.9165
262.59	27.5466	28.3266	30.8986
264.87	27.5403	28.3203	30.8913
267.17	27.532	28.312	30.8818
269.49	27.5191	28.2991	30.867
271.83	27.5054	28.2854	30.8512
274.19	27.4915	28.2715	30.8352
276.57	27.4764	28.2564	30.8179
278.97	27.4622	28.2422	30.8015
281.39	27.4505	28.2305	30.7881
283.84	27.4363	28.2163	30.7717
286.3	27.4229	28.2029	30.7563
288.79	27.4132	28.1932	30.7452
291.29	27.4003	28.1803	30.7303
293.82	27.3891	28.1691	30.7175
296.37	27.3823	28.1623	30.7096
298.95	27.3713	28.1513	30.697
301.54	27.3559	28.1359	30.6793
304.16	27.3464	28.1264	30.6684
306.8	27.328	28.108	30.6472
309.47	27.3193	28.0993	30.6372
312.15	27.3137	28.0937	30.6308
314.86	27.3018	28.0818	30.6171
317.6	27.3013	28.0813	30.6165
320.36	27.2889	28.0689	30.6022
323.14	27.2846	28.0646	30.5973
325.94	27.276	28.056	30.5874
328.77	27.2691	28.0491	30.5795
331.63	27.2571	28.0371	30.5657
334.51	27.2452	28.0252	30.552
337.41	27.232	28.012	30.5368
340.34	27.225	28.005	30.5287
343.3	27.2031	27.9831	30.5036
346.28	27.187	27.967	30.4851
349.28	27.173	27.953	30.4689
352.32	27.1627	27.9427	30.4571
355.38	27.1522	27.9322	30.445
358.46	27.143	27.923	30.4344
361.57	27.1393	27.9193	30.4302
364.71	27.1289	27.9089	30.4182
367.88	27.1224	27.9024	30.4108
371.08	27.12	27.9	30.408
374.3	27.1095	27.8895	30.3959
377.55	27.1012	27.8812	30.3864
380.83	27.0957	27.8757	30.3801
384.13	27.0887	27.8687	30.372
387.47	27.081	27.861	30.3632
390.83	27.072	27.852	30.3528
394.23	27.0654	27.8454	30.3452
397.65	27.0568	27.8368	30.3353
401.1	27.0486	27.8286	30.3259
404.58	27.0444	27.8244	30.3211
408.1	27.0323	27.8123	30.3071
411.64	27.0285	27.8085	30.3028
415.21	27.0221	27.8021	30.2954
418.82	27.0258	27.8058	30.2997
422.46	27.0182	27.7982	30.2909
426.12	27.0139	27.7939	30.286
429.82	27.0103	27.7903	30.2818
433.56	27.0031	27.7831	30.2736
437.32	27.0045	27.7845	30.2752
441.12	26.999	27.779	30.2689
444.95	26.9932	27.7732	30.2622
448.81	26.9912	27.7712	30.2599
452.71	26.9839	27.7639	30.2515
456.64	26.9773	27.7573	30.2439
460.61	26.973	27.753	30.2389
464.6	26.9671	27.7471	30.2322
468.64	26.9572	27.7372	30.2208
472.71	26.951	27.731	30.2137
476.81	26.9398	27.7198	30.2008
480.95	26.9333	27.7133	30.1933
485.13	26.9251	27.7051	30.1839
489.34	26.9212	27.7012	30.1794
493.59	26.9228	27.7028	30.1812
497.88	26.9134	27.6934	30.1704
502.2	26.9082	27.6882	30.1644
506.56	26.9052	27.6852	30.161
510.96	26.9025	27.6825	30.1579
515.39	26.9014	27.6814	30.1566
519.87	26.897	27.677	30.1516
524.38	26.8932	27.6732	30.1472
528.94	26.8872	27.6672	30.1403
533.53	26.8862	27.6662	30.1391
538.16	26.8783	27.6583	30.13
542.84	26.8726	27.6526	30.1235
547.55	26.8687	27.6487	30.119
552.3	26.8634	27.6434	30.1129
557.1	26.8605	27.6405	30.1096
561.94	26.8531	27.6331	30.1011
566.82	26.8497	27.6297	30.0972
571.74	26.8485	27.6285	30.0958
576.7	26.8378	27.6178	30.0835
581.71	26.8362	27.6162	30.0816
586.76	26.8297	27.6097	30.0742
591.85	26.8317	27.6117	30.0765
596.99	26.832	27.612	30.0768
602.18	26.8274	27.6074	30.0715
607.41	26.8206	27.6006	30.0637
612.68	26.8171	27.5971	30.0597
618	26.81	27.59	30.0515
623.37	26.821	27.601	30.0642
628.78	26.8235	27.6035	30.067
634.24	26.8252	27.6052	30.069
639.75	26.8148	27.5948	30.057
645.3	26.8178	27.5978	30.0605
650.9	26.8224	27.6024	30.0658
656.56	26.8218	27.6018	30.0651
662.26	26.8058	27.5858	30.0467
668.01	26.804	27.584	30.0446
673.81	26.7946	27.5746	30.0338
679.66	26.7855	27.5655	30.0233
685.56	26.7957	27.5757	30.0351
691.51	26.7887	27.5687	30.027
697.52	26.7887	27.5687	30.027
703.57	26.7777	27.5577	30.0144
709.68	26.7637	27.5437	29.9983
715.84	26.7577	27.5377	29.9914
722.06	26.7468	27.5268	29.9788
728.33	26.7344	27.5144	29.9646
734.65	26.7204	27.5004	29.9485
741.03	26.7113	27.4913	29.938
747.47	26.7055	27.4855	29.9313
753.96	26.6937	27.4737	29.9178
760.5	26.685	27.465	29.9078
767.11	26.6794	27.4594	29.9013
773.77	26.668	27.448	29.8882
780.49	26.66	27.44	29.879
787.26	26.6515	27.4315	29.8692
794.1	26.6384	27.4184	29.8542
800.99	26.6273	27.4073	29.8414
807.95	26.6165	27.3965	29.829
814.96	26.6043	27.3843	29.8149
822.04	26.6016	27.3816	29.8118
829.18	26.5957	27.3757	29.8051
836.38	26.5862	27.3662	29.7941
843.64	26.5786	27.3586	29.7854
850.97	26.5687	27.3487	29.774
858.36	26.56	27.34	29.764
865.81	26.5493	27.3293	29.7517
873.33	26.5345	27.3145	29.7347
880.91	26.5266	27.3066	29.7256
888.56	26.5191	27.2991	29.717
896.27	26.5082	27.2882	29.7044
904.06	26.4964	27.2764	29.6909
911.91	26.4929	27.2729	29.6868
919.82	26.4879	27.2679	29.6811
927.81	26.4761	27.2561	29.6675
935.87	26.468	27.248	29.6582
943.99	26.4598	27.2398	29.6488
952.19	26.4504	27.2304	29.638
960.46	26.4398	27.2198	29.6258
968.8	26.4318	27.2118	29.6166
977.21	26.4205	27.2005	29.6036
985.69	26.4165	27.1965	29.599
994.25	26.4059	27.1859	29.5868
1002.9	26.4013	27.1813	29.5815
1011.6	26.3915	27.1715	29.5702
1020.4	26.3828	27.1628	29.5602
1029.2	26.3794	27.1594	29.5563
1038.2	26.3703	27.1503	29.5458
1047.2	26.3607	27.1407	29.5348
1056.3	26.3512	27.1312	29.5239
1065.5	26.3418	27.1218	29.5131
1074.7	26.33	27.11	29.4995
1084	26.3212	27.1012	29.4894
1093.4	26.318	27.098	29.4857
1102.9	26.3117	27.0917	29.4785
1112.5	26.3045	27.0845	29.4702
1122.2	26.3021	27.0821	29.4674
1131.9	26.2941	27.0741	29.4582
1141.8	26.2892	27.0692	29.4526
1151.7	26.2841	27.0641	29.4467
1161.7	26.2791	27.0591	29.441
1171.8	26.2696	27.0496	29.43
1181.9	26.2595	27.0395	29.4184
1192.2	26.2524	27.0324	29.4103
1202.5	26.2404	27.0204	29.3965
1213	26.2372	27.0172	29.3928
1223.5	26.2274	27.0074	29.3815
1234.1	26.2236	27.0036	29.3771
1244.9	26.2185	26.9985	29.3713
1255.7	26.2092	26.9892	29.3606
1266.6	26.2008	26.9808	29.3509
1277.6	26.2006	26.9806	29.3507
1288.7	26.1953	26.9753	29.3446
1299.8	26.194	26.974	29.3431
1311.1	26.1919	26.9719	29.3407
1322.5	26.1897	26.9697	29.3382
1334	26.1865	26.9665	29.3345
1345.6	26.1842	26.9642	29.3318
1357.3	26.181	26.961	29.3282
1369.1	26.18	26.96	29.327
1380.9	26.1779	26.9579	29.3246
1392.9	26.1749	26.9549	29.3211
1405	26.1777	26.9577	29.3244
1417.2	26.172	26.952	29.3178
1429.5	26.1692	26.9492	29.3146
1441.9	26.1642	26.9442	29.3088
1454.5	26.1611	26.9411	29.3053
1467.1	26.159	26.939	29.3028
1479.8	26.1516	26.9316	29.2943
1492.7	26.1494	26.9294	29.2918
1505.6	26.1503	26.9303	29.2928
1518.7	26.1484	26.9284	29.2907
1531.9	26.1483	26.9283	29.2905
1545.2	26.1479	26.9279	29.2901
1558.6	26.1415	26.9215	29.2827
1572.2	26.1427	26.9227	29.2841
1585.8	26.1377	26.9177	29.2784
1599.6	26.1374	26.9174	29.278
1613.5	26.1343	26.9143	29.2744
1627.5	26.1282	26.9082	29.2674
1641.6	26.121	26.901	29.2592
1655.9	26.1198	26.8998	29.2578
1670.2	26.118	26.898	29.2557
1684.7	26.1139	26.8939	29.251
1699.4	26.11	26.89	29.2465
1714.1	26.105	26.885	29.2407
1729	26.0996	26.8796	29.2345
1744	26.0936	26.8736	29.2276
1759.2	26.0896	26.8696	29.223
1774.4	26.0884	26.8684	29.2217
1789.8	26.0875	26.8675	29.2206
1805.4	26.0804	26.8604	29.2125
1821.1	26.0716	26.8516	29.2023
1836.9	26.0682	26.8482	29.1984
1852.8	26.066	26.846	29.1959
1868.9	26.0637	26.8437	29.1933
1885.1	26.0634	26.8434	29.1929
1901.5	26.0586	26.8386	29.1874
1918	26.0593	26.8393	29.1882
1934.7	26.0611	26.8411	29.1903
1951.5	26.0525	26.8325	29.1804
1968.4	26.0469	26.8269	29.1739
1985.5	26.0408	26.8208	29.1669
2002.8	26.0378	26.8178	29.1635
2020.1	26.0359	26.8159	29.1613
2037.7	26.03	26.81	29.1545
2055.4	26.03	26.81	29.1545
2073.2	26.024	26.804	29.1476
2091.2	26.0147	26.7947	29.1369
2109.4	26.0155	26.7955	29.1378
2127.7	26.0129	26.7929	29.1348
2146.2	26.0056	26.7856	29.1264
2164.8	26.002	26.782	29.1223
2183.6	26.0001	26.7801	29.1201
2202.6	25.9949	26.7749	29.1141
2221.7	25.99	26.77	29.1085
2241	25.9867	26.7667	29.1047
2260.4	25.986	26.766	29.1039
2280.1	25.9842	26.7642	29.1018
2299.9	25.9805	26.7605	29.0976
2319.8	25.9787	26.7587	29.0955
2340	25.9761	26.7561	29.0925
2360.3	25.9759	26.7559	29.0923
2380.8	25.9678	26.7478	29.083
2401.5	25.9704	26.7504	29.086
2422.3	25.9687	26.7487	29.084
2443.3	25.9664	26.7464	29.0814
2464.6	25.9636	26.7436	29.0781
2486	25.9597	26.7397	29.0737
2507.5	25.9569	26.7369	29.0704
2529.3	25.9525	26.7325	29.0654
2551.3	25.9522	26.7322	29.065
2573.4	25.9521	26.7321	29.0649
2595.8	25.9439	26.7239	29.0555
2618.3	25.9377	26.7177	29.0484
2641.1	25.9326	26.7126	29.0425
2664	25.931	26.711	29.0406
2687.1	25.9317	26.7117	29.0415
2710.4	25.9271	26.7071	29.0362
2734	25.9214	26.7014	29.0296
2757.7	25.9207	26.7007	29.0288
2781.7	25.9181	26.6981	29.0258
2805.8	25.9199	26.6999	29.0279
2830.2	25.9139	26.6939	29.021
2854.8	25.9132	26.6932	29.0202
2879.5	25.9133	26.6933	29.0203
2904.5	25.9116	26.6916	29.0183
2929.8	25.9108	26.6908	29.0174
2955.2	25.9116	26.6916	29.0183
2980.9	25.9102	26.6902	29.0167
3006.8	25.9068	26.6868	29.0128
3032.9	25.9013	26.6813	29.0065
3059.2	25.8982	26.6782	29.0029
3085.8	25.9006	26.6806	29.0057
3112.6	25.9014	26.6814	29.0066
3139.6	25.8993	26.6793	29.0042
3166.8	25.9012	26.6812	29.0064
3194.3	25.8964	26.6764	29.0009
3222.1	25.8948	26.6748	28.999
3250	25.8945	26.6745	28.9987
3278.3	25.8981	26.6781	29.0028
3306.7	25.895	26.675	28.9992
3335.4	25.89	26.67	28.9935
3364.4	25.8885	26.6685	28.9918
3393.6	25.8907	26.6707	28.9943
3423.1	25.8849	26.6649	28.9876
3452.8	25.8835	26.6635	28.986
3482.8	25.8826	26.6626	28.985
3513	25.8841	26.6641	28.9867
3543.5	25.8761	26.6561	28.9775
3574.3	25.871	26.651	28.9717
3605.3	25.8681	26.6481	28.9683
3636.6	25.862	26.642	28.9613
3668.2	25.8628	26.6428	28.9622
3700.1	25.8605	26.6405	28.9596
3732.2	25.8553	26.6353	28.9536
3764.6	25.8458	26.6258	28.9427
3797.3	25.8435	26.6235	28.94
3830.3	25.8449	26.6249	28.9416
3863.5	25.8398	26.6198	28.9358
3897.1	25.8341	26.6141	28.9292
3930.9	25.8377	26.6177	28.9334
3965	25.8286	26.6086	28.9229
3999.5	25.8185	26.5985	28.9113
4034.2	25.8134	26.5934	28.9054
4069.2	25.8035	26.5835	28.894
4104.6	25.8013	26.5813	28.8915
4140.2	25.8054	26.5854	28.8962
4176.1	25.8052	26.5852	28.896
4212.4	25.7946	26.5746	28.8838
4249	25.8009	26.5809	28.891
4285.9	25.7976	26.5776	28.8872
4323.1	25.7923	26.5723	28.8811
4360.6	25.7753	26.5553	28.8616
4398.5	25.7732	26.5532	28.8592
4436.7	25.7688	26.5488	28.8541
4475.2	25.7621	26.5421	28.8464
4514.1	25.755	26.535	28.8382
4553.3	25.759	26.539	28.8428
4592.8	25.7573	26.5373	28.8409
4632.7	25.7508	26.5308	28.8334
4672.9	25.7439	26.5239	28.8255
4713.5	25.7382	26.5182	28.8189
4754.4	25.7218	26.5018	28.8001
4795.7	25.7181	26.4981	28.7958
4837.3	25.7094	26.4894	28.7858
4879.3	25.7038	26.4838	28.7794
4921.7	25.7003	26.4803	28.7753
4964.4	25.699	26.479	28.7738
5007.5	25.6983	26.4783	28.773
5051	25.6973	26.4773	28.7719
5094.9	25.6904	26.4704	28.764
5139.1	25.6833	26.4633	28.7558
5183.7	25.6795	26.4595	28.7514
5228.8	25.6722	26.4522	28.743
5274.2	25.6665	26.4465	28.7365
5319.9	25.6589	26.4389	28.7277
5366.1	25.6577	26.4377	28.7264
5412.7	25.6523	26.4323	28.7201
5459.7	25.6481	26.4281	28.7153
5507.1	25.6436	26.4236	28.7101
5555	25.64	26.42	28.706
5603.2	25.6349	26.4149	28.7001
5651.8	25.6242	26.4042	28.6878
5700.9	25.6148	26.3948	28.677
5750.4	25.6069	26.3869	28.6679
5800.4	25.598	26.378	28.6577
5850.7	25.5972	26.3772	28.6568
5901.5	25.596	26.376	28.6554
5952.8	25.5926	26.3726	28.6515
6004.4	25.5882	26.3682	28.6464
6056.6	25.5868	26.3668	28.6448
6109.2	25.5825	26.3625	28.6399
6162.2	25.5808	26.3608	28.6379
6215.7	25.5773	26.3573	28.6339
6269.7	25.5726	26.3526	28.6285
6324.1	25.5726	26.3526	28.6285
6379	25.5723	26.3523	28.6281
6434.4	25.5719	26.3519	28.6277
6490.3	25.573	26.353	28.6289
6546.7	25.5721	26.3521	28.6279
6603.5	25.5679	26.3479	28.6231
6660.8	25.5686	26.3486	28.6239
6718.7	25.5703	26.3503	28.6258
6777	25.5661	26.3461	28.621
6835.9	25.5648	26.3448	28.6195
6895.2	25.5632	26.3432	28.6177
6955.1	25.5574	26.3374	28.611
7015.5	25.5493	26.3293	28.6017
7076.4	25.5509	26.3309	28.6035
7137.8	25.5491	26.3291	28.6015
7199.8	25.5443	26.3243	28.5959
7262.3	25.5453	26.3253	28.5971
7325.4	25.5419	26.3219	28.5932
7389	25.5375	26.3175	28.5881
7453.2	25.5315	26.3115	28.5812
7517.9	25.5279	26.3079	28.5771
7583.2	25.5231	26.3031	28.5716
7649	25.5205	26.3005	28.5686
7715.4	25.5195	26.2995	28.5674
7782.4	25.5153	26.2953	28.5626
7850	25.5076	26.2876	28.5537
7918.1	25.499	26.279	28.5438
7986.9	25.4951	26.2751	28.5394
8056.2	25.4943	26.2743	28.5384
8126.2	25.4928	26.2728	28.5367
8196.8	25.4858	26.2658	28.5287
8267.9	25.4775	26.2575	28.5191
8339.7	25.4752	26.2552	28.5165
8412.1	25.4725	26.2525	28.5134
8485.2	25.4729	26.2529	28.5138
8558.9	25.4688	26.2488	28.5091
8633.2	25.4647	26.2447	28.5044
8708.1	25.4584	26.2384	28.4972
8783.7	25.4508	26.2308	28.4884
8860	25.4444	26.2244	28.4811
8936.9	25.4441	26.2241	28.4807
9014.5	25.4375	26.2175	28.4731
9092.8	25.4342	26.2142	28.4693
9171.8	25.4295	26.2095	28.4639
9251.4	25.4218	26.2018	28.4551
9331.7	25.4156	26.1956	28.4479
9412.8	25.4083	26.1883	28.4395
9494.5	25.4107	26.1907	28.4423
9576.9	25.3997	26.1797	28.4297
9660.1	25.3921	26.1721	28.4209
9744	25.3875	26.1675	28.4156
9828.6	25.381	26.161	28.4081
9913.9	25.3804	26.1604	28.4075
10000	25.3749	26.1549	28.4011

## Sheet: Fig. 2G
Data 1			Data 2			Data 3
Plating time （Mins）	Coating thickness (um)		Plating time （Mins）	Coating thickness (um)		Plating time （Mins）	Coating thickness (um)
2	0.1		2	0.1		2	0.2
3	0.3		3	0.4		3	0.5
4	0.5		4	0.5		4	0.7
5	0.9		5	1.1		5	1.2
6	1.1		6	1.2		6	1.5
7	1.6		7	1.7		7	1.9
8	1.9		8	2.1		8	2.7
12	2.5		12	2.6		12	2.9
16	2.9		16	3.1		16	3.5

## Sheet: Fig. 3A
stimulation voltage	spike counts
0.5	1	2	4	1	0	2	3	2	0
1	4	4	2	3	6	9	3	4	8
1.5	7	8	16	4	6	19	6	4	15
2	9	9	18	5	6	19	5	2	17
2.5	7	9	20	10	5	14	7	7	20
3	8	12	21	12	15	24	11	8	26
3.5	5	11	24	11	6	24	7	20	28
4	12	11	39	7	12	4	9	9	1

## Sheet: Fig. 3C. i&ii
Left	Trial 1	Trial 2	Trial 3	Trial 4	Trial 5	Trial 6	Trial 7	Trial 8	Trial 9	Trial 10	Trial 11	Trial 12	Trial 13	Trial 14	Trial 15	Trial 16	Trial 17	Trial 18	Trial 19	Trial 20	Trial 21	Trial 22	Trial 23	Trial 24	Trial 25	Right	Trial 1	Trial 2	Trial 3	Trial 4	Trial 5	Trial 6	Trial 7	Trial 8	Trial 9	Trial 10	Trial 11	Trial 12	Trial 13	Trial 14	Trial 15	Trial 16	Trial 17	Trial 18	Trial 19	Trial 20	Trial 21	Trial 22	Trial 23
	-0.482006	-1.1603	0.0933642	0.486896	-1.24829	-0.182676	-0.328319	-0.460575	0.396686	-1.22624	0.216682	1.04502	2.68448	-1.30144	-1.59191	0.857558	0.305045	0.258807	-0.183049	-0.322802	-0.601865	-0.665902	-0.271416	0.907157	-0.140426		-0.0758833	-0.12142	0.520114	-0.440501	-0.416944	0.101273	-0.184888	-0.382979	0.109021	-0.55549	-0.334715	-0.48728	-0.078076	-0.53375	-0.83053	1.37661	-0.896604	0.946331	-0.025246	-0.836025	-0.700999	-0.987367	1.33952
	-0.358798	-1.29692	-0.0205059	0.666824	-1.29285	-0.586774	-0.724888	-0.539433	0.517282	-1.15244	-0.297629	0.957413	2.27477	-1.80425	-2.04088	-0.219315	0.0754717	0.273214	0.468288	-0.49751	0.585355	-0.981856	-0.0398765	0.61142	-0.379048		-0.137846	0.145866	0.65589	-0.433821	-0.656983	-0.0758306	-0.15392	-0.501585	0.261685	-0.516758	-0.321388	-0.350509	-0.283947	0.0770331	0.040629	1.38867	-0.716695	1.09203	-0.041053	-0.408443	-0.225207	-1.02186	1.41109
	-0.380925	-1.36688	-0.0810651	0.510068	-1.43577	-0.0317081	-0.840297	-0.624673	0.920423	-0.862634	-0.722716	0.872981	1.85293	-1.80774	-1.83889	-0.425124	0.107547	0.0276492	0.733343	-0.926899	1.11714	-0.956402	0.43105	0.501428	-0.199449		-0.0894658	0.374486	0.696476	-0.369664	-1.00119	0.164519	-0.298667	-0.47168	0.273468	-0.313282	-0.461747	-0.314664	-0.137625	0.784502	0.405184	1.26796	-1.12833	1.14502	0.0257896	0.200387	0.268667	-0.946179	1.25593
	-0.399837	-0.983287	-0.0872356	0.566376	-1.36504	0.0239445	-0.953475	-0.589797	0.949744	-0.819295	-0.633953	0.752377	1.41227	-1.34062	-1.86765	-0.947083	0.729931	-0.36929	0.0419324	-0.880422	1.245	-0.912504	0.609758	0.529755	-0.291281		-0.307415	0.2132	0.772583	-0.247112	-1.07587	0.0508667	-0.377927	-0.277721	0.47682	-0.230715	-0.427608	-0.497354	-0.221071	0.965349	0.544569	1.1096	-1.53751	1.17033	-0.0576914	0.519017	0.21275	-0.751464	1.31628
	-0.0225707	-0.66362	-0.0784693	0.64897	-1.118	0.228033	-0.768636	-0.620136	1.12656	-0.908816	-0.812762	0.419021	1.21458	-1.2186	-1.62084	-1.00047	1.63	-0.684196	-0.159599	-0.947136	0.818919	-0.934124	0.815089	0.398005	-0.170013		-0.280545	-0.0901779	0.922701	-0.141859	-0.801527	-0.30294	-0.284391	-0.751888	0.734601	-0.144862	-0.465719	-0.662518	-0.311146	1.10836	0.900438	0.581569	-1.21026	1.05683	0.0218805	0.64157	0.199126	-0.633986	1.49298
	0.296156	-0.565419	0.108654	0.71027	-0.769166	0.482831	-0.939346	-0.161536	0.997043	-0.867934	-0.652279	0.361824	1.17072	-0.874851	-0.825195	-1.05184	1.98079	-0.733368	0.306566	-0.97251	0.828739	-1.13895	0.765192	0.138507	-0.0688464		-0.627952	-0.557471	0.901943	-0.171554	-0.620222	-0.268472	-0.107194	-0.589908	0.98183	-0.382383	-0.672942	-0.670131	-0.441907	0.979748	1.13588	0.331195	-1.19104	0.491926	-0.0185951	0.638539	0.490326	-0.158235	1.28972
	0.157058	-0.134924	0.0311303	0.721078	-0.166459	0.451817	-0.706301	-0.04577	0.770144	-0.843727	-0.597057	-0.132986	1.13273	-0.525997	-1.03778	-0.787469	0.613421	-0.698419	0.740018	-0.581937	0.575409	-0.736271	0.882861	-0.0479088	0.122762		-0.379236	-0.550713	0.949738	-0.305281	-1.09314	-0.563826	-0.020819	-0.610577	0.925322	-0.499274	-0.998062	-0.827564	-1.08866	0.70512	1.27517	0.360779	-0.441392	0.101137	0.100706	-0.00917863	0.686531	-0.0943219	1.13186
	0.0316248	0.201712	-0.00319742	0.465384	0.0716337	1.15407	-0.592355	0.109275	1.33258	-0.130638	-1.09358	-0.371437	1.05323	-0.0882528	-0.0212877	-0.229218	0.618132	-0.615481	1.32484	-0.423441	0.00885748	-0.887203	0.746816	-0.0574204	0.161399		-0.686776	-0.419701	1.05323	-0.34057	-0.771165	-0.964884	-0.0592133	-1.02694	0.800903	-0.609149	-0.964588	-0.670817	-1.36864	0.941599	1.05217	0.617639	0.484982	-0.136713	-0.109868	-0.14299	0.791879	-0.215132	0.732191
	0.456502	0.300929	0.00862953	0.56162	0.231309	1.05922	-0.524252	0.140015	1.25255	0.724799	-1.02212	-0.395854	1.23595	0.817816	0.781412	0.0910213	0.247517	-0.400679	0.791434	-0.219169	-0.0430929	-1.09693	0.110247	0.0985186	0.186247		-0.326514	-0.284597	0.83806	-0.310618	-0.317294	-1.11705	-0.014533	-0.74327	0.955927	-0.677584	-0.827104	-1.11829	-1.40925	0.888066	0.959078	0.73826	0.619775	-0.389125	0.12854	0.0449087	0.783969	-0.440417	0.490888
	0.364954	0.503143	-0.0383653	0.726706	0.258259	1.01376	-0.100782	-0.220073	0.607484	1.52736	-1.19509	0.134316	1.28711	1.37717	1.23369	0.313598	0.0762064	-0.282152	-0.403059	-0.141276	-0.108249	-0.849261	-0.248268	-0.193686	0.122499		-0.295332	0.0871408	0.886736	-0.284812	0.259918	-0.73045	-0.140783	-1.00369	1.54767	-0.455581	-0.474379	-1.08903	-1.62254	0.708694	0.901564	0.696373	0.736354	-0.457531	-0.0218518	0.203067	0.529601	0.00597641	-0.0793905
	0.305967	0.524324	-0.0417514	0.957063	0.420093	0.816388	-0.0235521	-0.289618	0.251195	2.02941	-1.06542	-0.050916	1.31561	2.18337	1.51221	0.227853	0.406602	-0.125777	-0.437215	-0.232655	-1.07702	-0.449823	-0.116256	-0.154931	0.399591		-0.364532	0.399521	1.05986	-0.188959	0.330806	-0.983115	-0.272447	-0.973371	1.52035	-0.698317	-0.296961	-0.307213	-1.36242	0.79246	0.958495	0.860027	1.06086	-0.400096	-0.0169995	-0.360291	0.776863	0.38017	-0.279785
	0.168204	0.641522	0.0803197	0.857135	0.416816	1.44807	0.119919	0.036263	-0.170271	1.90702	-0.733057	0.154671	1.43602	2.19606	1.95056	0.406304	0.820994	0.114611	-0.442874	-0.151343	-1.16732	0.161291	-0.108579	-0.0257817	0.128596		-0.336028	0.620545	1.05556	-0.118453	0.227194	-0.453458	-0.277122	-1.10887	1.47802	-0.933733	-0.0674288	0.444062	-0.233626	1.06714	0.66676	0.609073	1.25585	-0.359439	-0.00148281	-0.0435524	0.756976	-0.0985058	-0.773824
	0.0310456	0.651109	0.00531733	1.0568	0.411049	1.35985	-0.0252042	-0.277451	-0.447249	1.279	-1.01543	0.886688	1.72892	1.62511	3.10171	0.852185	0.475712	0.533898	-0.437855	-0.202276	-0.877303	0.379082	-0.354281	0.377138	-0.440159		-0.0856774	0.721532	1.39393	-0.183442	-0.0759863	-0.276211	-0.385299	-0.970523	1.19064	-1.01055	0.153014	1.3171	0.623931	0.788508	0.44196	-0.0612467	1.02284	-0.319535	-0.0226555	-0.0453982	0.602199	-0.329964	-0.785656
	0.319056	0.392948	0.0370441	1.23397	0.333421	1.35319	0.240385	-0.175199	-0.916187	1.09523	-1.37153	0.940817	0.398787	1.13199	2.41723	1.35712	-0.240967	0.623337	0.0126314	-0.262996	-0.594266	0.28619	-0.648632	-0.125475	-0.773458		-0.223346	0.843666	1.53088	-0.073241	-0.388411	-0.181808	-0.412695	-0.662784	0.873325	-0.755836	0.0381429	1.25711	0.891758	0.701439	0.481686	-0.375613	1.04293	-0.293736	0.0226245	-0.327762	0.729182	-0.833319	-0.782403
	0.44773	0.317577	-0.0275631	1.19363	0.340977	1.18193	0.430687	0.061316	-0.907024	1.16662	-1.18385	0.487043	-0.414553	0.952917	2.36429	2.10276	0.14474	0.646016	0.104071	-0.133351	-1.423	0.562285	-0.410636	-0.0466614	-0.757575		-0.182695	1.0523	1.48082	-0.0226988	-0.427201	0.0136262	-0.250925	-0.820035	0.813486	-0.546868	0.253441	1.25682	1.06834	0.497829	0.389915	-0.153771	0.899822	-0.348824	0.0163746	-0.510938	0.658919	-0.616171	-1.06373
	0.404517	0.086868	0.0608266	1.14743	0.1552	1.16678	0.318398	0.120067	-0.726195	0.98627	-0.753155	1.03746	-0.395919	1.11295	1.86776	2.31085	0.616683	0.785172	0.195489	-0.0115949	-2.14828	0.759119	-0.565467	-0.317121	-0.35335		-0.0233133	1.12504	1.43126	-0.0158789	-0.256993	0.312259	-0.250801	-0.828854	0.7054	-0.555115	0.267129	1.08158	1.6189	-0.0436517	0.303996	-0.447619	1.02389	-0.584306	0.0104764	-0.41144	0.465929	-0.378561	-0.884062
	0.558436	0.00343184	-0.123393	1.37216	0.210345	0.708272	0.468952	-0.0608052	-0.633824	0.525973	-0.866543	1.68227	0.395792	1.13158	1.21156	2.03765	0.509899	0.712536	0.293348	0.241624	-1.40086	0.551095	-0.438144	-0.655942	-0.262749		-0.077055	1.20778	1.53382	0.0282974	-0.386891	0.253924	-0.470372	-0.542071	0.332353	-0.420318	0.0340033	0.894917	1.53146	-0.116395	0.315392	-0.443649	0.378346	-0.564153	-0.0121601	0.0348475	0.163469	-0.390548	-1.01525
	0.728286	-0.0383703	0.00708677	1.45022	0.0746779	0.690031	0.405096	0.0886288	-0.420016	0.121565	-0.507406	1.8667	0.035502	-0.589527	0.528055	1.83244	0.313762	0.461079	0.154253	0.438881	-1.18124	0.307906	-0.445319	-0.987876	0.147179		-0.136377	1.21592	1.31031	0.0164192	-0.701587	0.264527	-0.38761	-0.655497	0.0415578	-0.292704	-0.165201	0.739782	1.43361	-0.227596	0.023438	-0.30734	-0.0848971	-0.599174	-0.0276458	0.000803302	0.19788	-0.024051	-1.02554
	0.403328	0.0266534	0.0518222	1.52209	0.101663	0.376678	0.381119	0.401782	0.186029	0.128532	-0.27288	2.23861	-1.67109	-0.605245	-0.321412	1.97896	-0.22627	0.261219	0.183283	0.402973	-1.24268	0.0764036	-0.350085	-0.935941	0.302513		0.150504	1.22913	1.19835	-0.0462864	-0.743355	-0.0164789	-0.270477	-0.259121	-0.204863	-0.285029	0.00836216	0.945242	1.50169	-0.449719	-0.621234	-0.495364	-0.158279	-1.01508	0.0719355	-0.218184	0.0846952	0.541453	-1.03373
	0.339982	-0.0673763	-0.118044	1.34782	0.073693	0.492515	0.459105	0.355299	0.275543	-0.302188	0.0434906	2.57313	-2.08877	-0.413941	-0.913784	2.10248	-0.648604	0.427448	0.303018	0.535403	-1.08906	-0.217724	-0.250552	-0.908192	0.48418		-0.0632649	1.13336	1.08548	-0.025497	-0.995872	-0.238409	-0.185269	-0.497002	-0.396215	-0.359117	-0.239484	1.0175	1.69752	-0.0918707	-1.02771	-0.547622	0.0285592	-1.10449	-0.00703123	0.14619	0.225068	0.642994	-0.946467
	0.364387	0.0294283	0.0471616	1.63855	-0.0709888	0.142692	0.351476	0.212479	0.550199	-0.756585	0.252363	2.90079	-1.41949	-0.924469	-1.61684	2.02058	-1.25879	0.456106	0.465387	0.742067	-0.791998	-0.404424	-0.0582472	-0.694201	0.545767		-0.00429771	0.969561	0.708037	0.0211148	-1.22406	-0.171493	-0.0257369	-0.318719	-0.27465	-0.0562212	-0.44473	1.15883	1.89336	0.133913	-0.701109	-0.670193	0.275095	-1.21829	-0.0175956	0.369399	0.166205	1.0307	-0.775828
	0.200556	-0.164649	-0.0188669	1.21622	0.0228344	0.408451	0.166161	0.181027	0.434062	-0.616688	0.650949	2.75278	0.728569	-0.536641	-1.94579	1.86704	-1.38029	0.472521	0.635746	0.574755	-0.626439	-0.60926	0.236501	-0.906954	0.942968		0.139622	0.81164	0.451111	-0.0293893	-1.38106	-0.11478	0.274792	-0.0687926	-0.0144564	0.0781446	-0.295414	1.30016	1.85354	-0.621151	-0.633665	-1.04453	0.310495	-1.33519	0.0122985	0.214272	0.107366	1.27642	-0.828441
	0.155263	0.0202397	0.033206	1.3156	-0.0332952	0.631041	0.12532	0.242862	0.37966	-0.247847	0.852511	1.88713	0.703234	-0.117809	-2.1546	1.7363	-1.98775	0.596404	0.119551	0.249168	-0.41385	-0.449582	0.486066	-0.87586	0.830575		0.074973	0.653685	0.38204	-0.0687444	-1.55963	-0.0547069	0.278709	-0.211698	-0.0531845	0.0996186	-0.27634	1.08721	0.970908	-1.30992	-0.530039	-1.10196	0.189046	-1.52854	0.0356953	0.166978	0.115657	0.500278	-0.856357
	0.00943806	0.198794	0.0567708	1.22251	0.12973	0.598089	0.113502	0.219624	0.409481	0.142041	0.779934	0.59098	1.02945	0.979233	-2.00501	1.7462	-2.16751	0.574436	-0.610424	0.0178365	-0.315829	-0.60257	0.379935	-0.705171	0.537763		0.178582	0.563238	0.243923	-0.135706	-0.93544	0.0171379	0.367531	0.146079	-0.0141333	0.141239	-0.106513	0.494955	0.544256	-1.32478	-0.602485	-1.29888	0.173673	-1.26753	-0.00383937	-0.508211	0.19428	0.0200248	-0.729562
	0.114546	0.24992	-0.171099	1.19108	0.015033	0.476803	-0.14948	0.265071	0.223293	0.580623	0.564621	-0.0471733	0.773093	1.10429	-1.81347	1.53965	-1.45668	0.625367	-1.04725	0.136616	0.550362	-1.00795	0.071022	-0.533062	0.734818		0.26831	0.427456	0.245456	-0.0602781	-0.649914	-0.1091	0.498902	0.175977	-0.249095	0.288592	0.249363	0.0038469	-0.150423	-1.28752	-0.636101	-1.52031	-0.215163	-1.04625	-0.0645581	-0.649379	0.192887	0.893663	-0.80493
	0.123903	0.370419	0.124074	0.93905	-0.147351	0.681468	-0.659647	0.444353	0.139082	0.480104	0.439006	-0.383849	0.830636	-0.119734	-1.92524	1.45935	-1.98203	0.653762	-1.20463	0.218994	0.767538	-0.721774	-0.0286418	-0.542994	1.62285		0.269321	0.208922	0.514411	-0.0884227	-0.646651	0.176283	0.537923	0.196926	-0.376499	0.468526	0.525838	0.112295	-0.330167	-1.77691	-0.772709	-1.35901	-0.665615	-0.853872	0.0849944	-0.363961	0.193996	1.52648	-0.876813
	0.186277	0.31744	0.000774523	0.743247	0.269869	0.763257	-0.644605	0.30417	0.233825	0.0859847	0.783662	-0.846845	0.452612	-0.784215	-1.8109	1.13013	-1.8223	0.58608	-1.3655	-0.0487152	1.79529	-0.307448	-0.277178	-0.312981	-0.35035		0.245525	0.150894	0.766431	-0.115369	-0.519548	0.402682	0.56259	0.0198489	-0.425389	0.520748	0.0868958	-0.12974	-0.589171	-1.82403	-0.881816	-1.20465	-0.605122	-0.332099	0.0196263	-0.897199	0.266079	1.11791	-0.787524
	0.360694	0.357238	-0.106329	0.607833	0.00361626	0.606515	-0.531186	0.655552	0.348309	-0.243284	1.07413	-1.14423	0.184299	-0.425306	-1.8972	0.872732	-0.943902	0.911512	-1.37445	0.030427	1.85535	-0.193982	-0.693073	-0.0591919	0.64626		0.294571	0.295974	0.807519	-0.0729229	-0.213153	0.621533	0.58236	0.116164	-0.448284	0.522496	0.431465	-0.46308	-0.605426	-1.68278	-1.06525	-0.833956	-0.881051	0.230902	0.0519638	-1.39885	0.314753	0.655017	-0.972803
	0.067185	0.0835114	0.0636931	0.605617	0.127592	0.557196	-0.669549	0.628266	0.429533	-0.409869	0.316802	-1.15851	-0.193545	-0.353001	-1.74106	0.704564	-0.431961	1.06023	-1.13261	0.102965	1.31798	-0.274339	-0.864928	0.0819707	0.484225		0.283375	0.328781	0.937786	-0.0546891	-0.103417	0.562226	0.352818	0.349058	-0.408092	0.522172	0.185592	-0.543286	-0.701536	-1.2233	-1.26796	-0.254043	-1.08621	0.133925	-0.0655936	-0.709048	0.272752	0.0112207	-0.80109
	-0.412613	-0.299919	-0.0206253	0.513007	0.0674264	0.444209	-0.904341	0.958335	0.336858	-1.04912	0.280467	-1.65943	-0.510141	0.0322923	-1.29156	0.678754	-0.54243	0.890335	-0.948425	0.213889	1.13001	0.0749075	-1.01923	-0.00800644	0.861562		0.225405	0.478089	0.878851	0.0289273	0.0648502	0.346701	0.042921	0.203731	-0.243539	0.713164	-0.558552	-0.797238	-0.495711	-0.248445	-1.22617	0.322549	-1.06864	0.183381	0.0325338	-0.077101	0.252969	-0.0726302	-0.653985
	-0.47199	-0.8073	0.0509489	0.226684	-0.0128946	0.172843	-0.576561	0.902313	0.64525	-1.0867	0.382309	-2.16436	-0.576796	0.696561	-0.15889	0.760535	0.122616	0.761701	-1.17236	0.247763	1.05988	0.194736	-1.08388	-0.127461	0.626636		0.280217	0.474718	1.10429	-0.0794368	0.389046	0.257694	-0.00426273	0.259273	-0.160373	0.874651	-0.666811	-0.909896	-0.586358	0.590981	-1.10667	0.626339	-1.01897	0.380264	0.0675894	0.165394	0.159792	-0.253785	-0.515854
	-0.434819	-1.04152	0.0616771	0.444953	0.0601732	0.210737	-0.364998	1.10779	0.716191	-0.40286	0.120825	-2.55714	-0.792535	0.813412	0.567722	0.8315	0.562953	0.764823	-0.861199	0.474365	1.25984	0.359468	-1.24953	0.156162	0.297587		-0.0637619	0.550497	1.14655	0.0144124	0.366481	0.140913	-0.265741	0.264303	-0.376812	0.898331	-0.464294	-1.3327	-1.1067	1.05963	-0.94115	0.663617	-1.27918	0.366719	-0.0447476	-0.0391001	0.195405	-0.539217	-0.287969
	-0.310555	-1.15144	-0.140622	0.510484	0.0026013	0.13138	0.0388031	1.24881	0.813378	-0.635678	0.0390517	-2.5162	-0.665154	1.07249	0.706603	0.651872	0.820354	0.890367	-0.0428768	0.545485	1.21698	0.591313	-1.32253	0.33343	-0.12877		0.106049	0.602739	1.1888	-0.00748182	0.229407	-0.315275	-0.560173	0.0918158	-0.207652	0.985897	-0.686455	-1.7555	-1.66753	0.941715	-1.02337	0.710861	-1.15607	0.347801	0.0466535	0.114373	0.16908	-0.841718	-0.152297
	-0.384285	-1.44978	-0.0331963	0.226101	-0.0221017	0.498722	0.218397	1.24262	0.892958	-0.715129	0.435825	-2.3233	-0.662656	1.38891	0.533516	0.758519	1.2732	0.943149	-0.279272	0.65147	0.903108	0.390367	-1.48439	0.46135	-0.0298418		0.0955129	0.76952	1.16356	-0.0223154	0.182976	-0.366892	-0.586144	0.442339	0.158158	0.956693	-0.677447	-1.59358	-1.58156	1.15373	-1.17915	0.782058	-1.23123	0.371918	-0.0459091	0.141738	0.0764041	-0.962408	-0.517965
	-0.272207	-1.47014	0.0535279	0.120349	0.225861	0.559382	0.345301	1.18013	0.635763	-0.368269	0.745395	-2.10515	-0.734054	2.37822	0.541037	0.710703	1.60569	1.13258	0.0108034	0.675189	0.457837	0.0270421	-1.55679	0.764268	-0.11357		0.109103	0.920204	1.28598	-0.0316217	-0.0666222	-0.588353	-0.42178	-0.0207783	0.0905306	0.963027	-0.73289	-1.30503	-1.49559	0.867585	-0.732217	0.676679	-1.7491	0.493523	0.0929543	-0.254666	-0.00989935	-0.769134	-0.513504
	-0.302045	-1.37993	-0.166449	0.10411	-0.27827	0.24541	0.52126	1.44614	0.0472158	-0.236593	0.46809	-1.78817	-0.843617	2.27295	0.475294	0.95917	1.6797	1.23616	0.494274	0.583954	-0.50731	0.140689	-1.6365	0.755845	-0.211052		-0.0810624	0.358822	1.43709	-0.0491457	-0.311014	-0.924454	0.0397468	0.30702	-0.0980144	0.707499	-0.553214	-1.1184	-1.20063	0.968255	0.103109	0.65119	-1.63125	0.496984	-0.192152	-0.278524	0.167422	-0.397863	-0.622586
	-0.165287	-1.33044	0.183043	0.101327	-0.236157	0.173698	0.632876	1.42544	-0.0840328	0.4677	0.289576	-1.41785	-0.800225	1.06881	0.15559	0.739024	1.26471	1.18972	0.670629	0.462971	-0.68353	-0.202843	-1.83502	0.324181	-0.208791		0.0484201	0.358586	1.3302	-0.0700066	-0.287584	-1.11484	0.464437	0.082841	-0.0135875	0.643185	-0.635911	-0.096323	-0.92178	0.862304	0.385218	0.512901	-2.03335	0.577088	0.177273	0.337776	0.0550513	-0.481331	-0.729794
	-0.188633	-1.23237	0.0319149	-0.274407	-0.804578	0.347202	0.950251	1.35213	-0.0255174	1.1349	-0.0216237	-0.912541	-0.885555	1.88037	0.25595	-0.703642	0.962659	0.911773	0.62452	0.578096	-0.301929	-0.59983	-1.95339	0.484496	-0.383303		-0.186157	0.103065	1.15496	-0.11048	-0.175851	-3.2178	0.909464	0.237526	0.187982	0.491964	-1.14536	0.580619	-0.0685145	0.461339	0.762849	0.513615	-2.15315	0.404532	0.219473	0.76048	0.184852	-0.55804	-0.769413
	-0.0541195	-1.16049	0.0371158	-0.663665	-0.444069	0.555797	1.11697	1.25547	0.252158	1.60454	-0.601917	-0.57165	-1.00064	1.18099	0.78795	-1.21697	1.02867	0.955997	0.949085	1.51574	-0.590008	-0.61521	-0.677748	1.74271	-0.531574		0.00726592	-0.0939054	1.13528	-0.215427	-0.285331	-0.678546	1.21939	0.16341	-0.0145168	0.299713	-1.33285	0.858476	0.67183	-0.184534	0.661441	0.216733	-1.82514	0.459588	-0.392773	0.369455	0.30112	-0.680295	-0.852825
	0.195499	-1.0839	-0.0863445	-0.508619	-0.286133	0.77453	1.07177	1.06058	-0.186334	3.03364	-0.946121	-0.357825	-0.761313	0.912013	0.968562	-1.36377	1.32977	1.16778	1.33679	1.97872	-1.28532	0.652326	0.739769	1.20236	-0.584083		-0.230656	-0.20004	1.12241	-0.149938	-0.296449	-0.93758	1.24289	-0.180692	-0.260285	-0.275178	-1.51753	0.938723	0.620342	-0.0584492	0.398836	-0.158451	-1.85603	0.416904	-0.491553	-0.541012	0.392678	-0.816354	-0.543337
	0.358146	-0.975552	-0.00943551	-0.913024	-0.200957	1.21047	0.820996	0.94899	0.18097	4.68785	-0.960303	0.190192	0.236553	0.792651	2.15329	-1.49998	1.74137	1.41688	1.30865	1.73254	0.216426	1.16071	2.2037	1.09687	-0.171385		-0.136331	-0.335546	1.07488	-0.351808	-0.249899	1.27274	1.22218	-0.306403	-0.543389	-0.654481	-2.14387	0.60097	0.245405	0.218215	0.166775	-0.158681	-1.32837	0.40882	-1.46669	-0.52374	0.554884	-0.612453	-0.59128
	0.514541	-0.914962	0.0209088	-0.332067	-0.0651834	2.08082	1.04465	1.55876	0.66028	5.0101	-1.11068	1.61196	1.53542	1.46368	3.55734	-1.07908	2.83992	2.4214	1.35894	2.04303	1.55806	1.78538	3.78671	0.824594	-0.293976		-0.175283	-0.435953	1.22177	-0.723644	-0.48613	-0.910571	1.17536	-0.839819	-0.616332	-0.914983	-1.57318	0.560678	-0.509387	-0.052529	0.120254	-0.586629	-0.914024	0.378505	-1.84141	-0.232363	0.542996	-1.07615	-1.51084
	0.649478	-0.271211	0.154492	-0.152246	0.0416922	2.9049	2.16025	3.92336	1.72786	3.5995	-1.1636	3.6368	2.61247	2.44783	4.42841	0.473785	3.86015	4.04987	2.44229	2.10857	2.41945	0.932348	4.30405	0.162187	-0.441583		-0.337305	-0.527259	1.04529	-0.855991	-0.76042	-0.044264	1.32136	-2.42799	-1.12487	-1.06896	-1.2129	0.451164	-0.682542	-1.32362	-0.221401	-0.848618	-0.628254	0.419115	-1.52028	0.29335	0.503481	-0.67514	-2.20979
	0.520537	0.122436	0.526728	0.0916536	0.187678	4.02352	3.29005	5.73346	2.0344	3.87234	-0.796745	4.79632	4.09298	3.10348	4.78219	1.88137	4.73518	6.04345	3.39716	2.09955	4.30242	1.55888	4.93789	0.347313	-0.0761022		-0.676899	-0.608079	0.0928564	-1.04852	-1.22758	-0.253309	1.50705	-2.86171	-1.44201	-1.19896	-1.20645	-0.0941417	-0.989525	-1.69135	-0.331479	-0.852001	-0.0685366	0.10745	-2.01285	-0.587958	0.0187752	-0.758252	-3.02291
	0.507526	0.084936	0.791129	0.0982813	0.553513	4.55647	3.09504	6.90925	2.70354	5.44436	-0.551532	6.1551	4.60139	0.946176	5.29613	3.26941	5.59558	7.86378	4.41201	3.24773	5.55052	5.89224	5.96297	0.563102	-0.905463		-1.22307	-0.830457	-1.16409	-1.24692	-0.768852	-0.680652	0.896151	-3.76525	-0.957107	-1.79192	-0.705015	-0.610183	-0.823329	-1.54133	-0.0950716	-1.17361	0.0381154	-0.554548	-5.33336	-0.667868	-0.373603	-1.57152	-4.51297
	0.10278	0.77924	1.69713	-0.699064	0.775191	3.74309	3.25275	7.39413	3.11561	7.97428	-0.478388	7.48822	4.26531	0.683023	5.97656	4.18286	4.92976	8.44862	5.27676	3.65642	6.59889	6.86898	7.53397	0.542007	-1.00345		-2.0463	-0.967341	-1.90669	-0.801771	-0.29036	-0.932643	0.588988	-4.0593	-1.23394	-2.51078	-0.537809	-0.82165	-0.990464	-1.70343	0.00967853	-0.957985	-0.134136	-1.32568	-3.29982	-0.826713	-1.71472	-2.37117	-4.99965
	-0.317195	0.939857	2.31577	-0.0973223	0.761251	3.30082	3.16641	6.83277	3.48569	7.5052	-0.291777	9.05055	5.2774	1.60892	6.0649	6.14056	3.91467	10.2987	5.23433	4.07538	7.81147	6.8848	8.04139	0.184944	-0.926576		-2.24848	-0.997095	-2.89535	-0.854944	-0.535642	-1.28094	-0.191246	-3.61108	-2.58771	-2.26976	-0.715277	-1.40885	-0.785153	-1.88142	-0.367366	-1.19141	-0.00915514	-1.38268	-2.5246	-0.767442	-2.25496	-2.97829	-5.593
	-0.400213	2.10446	2.2131	0.610506	0.838757	3.46634	4.24772	8.33911	4.83892	4.95098	-0.281503	10.3211	4.31724	3.99772	6.73295	6.63929	5.38072	10.176	5.93211	3.42938	9.34635	6.91914	7.63897	0.343393	-0.679339		-2.19684	-1.185	-3.1062	-1.06409	-0.0597721	-1.48892	-1.13	-3.9149	-2.83352	-2.76875	-1.10045	-0.975607	-1.27011	-2.59506	-0.420744	-1.60674	-0.381004	-1.19549	-1.68915	-0.821927	-2.07239	-3.98083	-4.68543
	-0.0805841	3.87541	1.53751	1.3964	1.10417	4.07186	5.10943	9.092	6.68612	2.31901	-0.534687	10.3148	3.58636	6.29588	8.06344	7.34707	8.04399	8.12885	5.47578	2.74112	7.67638	7.27701	6.7407	-0.115119	-0.397139		-1.85219	-1.45479	-4.26393	-1.26683	-0.230138	-1.26663	-1.98785	-4.69977	-2.67009	-4.06296	-1.23929	-0.876014	-2.10945	-3.27464	-0.566424	-3.13365	-0.3183	-0.994843	-3.40433	-0.894531	-2.22653	-5.10724	-3.17964
	0.896682	5.58965	1.15203	2.09552	0.794304	3.44125	4.67431	9.77715	7.84956	0.792769	-0.409228	9.5055	3.25324	6.95452	8.94733	8.01503	6.70001	6.42468	5.30553	2.72148	5.78878	8.67296	4.54661	-0.219105	-0.0979149		-2.02382	-1.77242	-5.42165	-1.85548	-0.283831	-2.25647	-2.62334	-4.39242	-3.24425	-4.68297	-1.98791	-1.63392	-3.69475	-4.66643	-0.830185	-3.33369	-0.493613	-0.797993	-2.79688	-0.809684	-1.51302	-5.42273	-2.90338
	1.02406	6.08028	1.44586	2.29263	1.02458	2.74163	4.25795	9.55943	7.46876	0.230539	-0.274639	6.08819	3.71128	6.10607	10.0452	7.44713	4.95112	5.85781	5.39529	3.31096	5.63408	6.99568	4.82354	0.120013	0.339752		-1.61123	-1.92032	-5.54717	-2.38857	-0.715495	-2.26975	-2.83747	-3.18289	-4.28395	-6.43417	-4.63215	-1.68005	-5.36729	-5.61044	-1.84811	-3.58399	-0.916835	-0.631319	-0.728306	-1.07556	-1.99184	-6.82486	-3.15888
	2.28778	6.74972	1.73128	2.99866	0.615649	2.03115	4.15646	8.87304	6.44275	-0.643973	0.0211762	5.36072	4.49341	5.46449	10.5083	6.74285	5.16756	4.0308	6.75994	3.62744	5.37052	6.43041	6.05784	0.978486	0.463036		-2.01749	-2.39957	-6.33888	-2.92165	-1.93936	-2.70721	-3.06742	-4.47883	-5.19946	-8.374	-4.85968	-1.62308	-6.81033	-6.55445	-2.80294	-4.56589	-1.72327	-0.968668	-4.59862	-1.19329	-4.22375	-7.13057	-3.91857
	4.45557	5.40839	1.70432	3.76082	0.696618	0.20284	4.40434	7.27436	5.50318	1.82473	0.399581	4.5358	6.26437	6.04602	10.0211	7.41803	5.97253	2.80585	9.60798	2.63109	4.03677	7.22171	6.42477	1.57876	0.487915		-2.24203	-2.22759	-6.8887	-3.70069	-4.85389	-1.57387	-4.07108	-4.5503	-5.28028	-9.71462	-4.24468	-1.84029	-7.1652	-6.90814	-4.40618	-4.83405	-1.57406	-1.28968	-6.84551	-1.82101	-6.22312	-7.4581	-2.60315
	5.84801	3.09886	2.69584	4.93024	1.47533	-0.939521	5.17103	5.09902	5.24025	3.23207	0.825386	3.0597	6.43691	5.95748	9.46183	7.28549	4.21443	2.59581	8.75375	2.20305	2.24667	6.5901	6.4539	1.27189	0.979332		-1.71545	-2.02772	-7.27441	-5.14649	-5.38459	-2.41631	-4.44008	-4.63066	-5.63729	-9.4316	-4.21186	-2.2095	-6.80691	-5.65796	-5.83136	-5.1022	-1.42486	-2.13506	-9.5905	-2.09829	-6.51523	-7.17649	-1.48998
	4.79779	1.88849	2.43224	5.20146	2.06692	-0.48327	4.68984	2.45205	5.66883	2.3341	1.18669	1.97054	6.36089	8.55568	8.19713	7.18167	4.44489	2.42699	9.94265	2.58662	0.326741	5.81569	5.61806	-0.0394985	0.948373		-1.84266	-1.77555	-7.59841	-7.41433	-4.21155	-2.11897	-3.99131	-4.88324	-8.12464	-7.07932	-4.17904	-2.63465	-6.99796	-5.0469	-6.78342	-4.90641	-1.3695	-2.84847	-12.7948	-2.21761	-4.0785	-5.8359	-1.54374
	4.10712	0.592933	2.90697	3.26132	3.41489	1.28754	3.8181	1.11326	5.34885	0.843771	1.40302	1.12129	5.88268	10.6541	6.48253	7.2246	5.52158	2.50639	9.81787	2.05109	-0.936079	3.60719	5.62728	0.13825	2.32884		-1.68092	-1.50442	-6.38121	-7.95376	-3.56617	-2.58363	-3.67965	-4.68779	-9.98959	-5.49303	-3.95482	-3.86751	-8.06632	-4.90019	-6.07077	-5.62001	-3.95842	-3.53563	-13.1025	-3.52175	-2.61101	-3.34192	-2.08159
	3.33335	-0.0798739	3.59184	3.17135	4.8577	0.806973	2.46798	0.294601	3.91298	1.86969	1.37237	0.550045	3.76485	10.1203	3.31105	5.22475	4.61793	1.47665	7.13449	-0.343825	-0.962167	2.62009	6.08784	1.48129	3.95726		-1.8621	-1.44868	-6.55769	-7.93235	-3.86901	-2.12179	-4.30845	-4.53181	-9.77764	-6.1153	-3.6445	-5.30609	-7.23558	-4.52674	-5.35811	-5.1538	-5.47143	-4.27177	-11.1357	-3.68387	-1.93976	-2.91782	-3.65856
	1.28119	1.84583	3.42064	3.32528	6.07982	1.75242	2.12684	-0.721478	3.23965	3.14715	2.089	0.568304	3.53843	9.10749	-0.75203	4.0652	2.23584	0.20606	2.94669	-2.07473	-1.67206	2.06868	6.08093	3.49694	3.87452		-2.58465	-1.36704	-8.39508	-7.212	-3.97092	-1.58234	-5.59845	-4.82474	-9.1888	-6.48933	-5.45011	-7.2098	-5.71518	-2.86567	-3.71846	-3.12792	-5.80028	-3.42235	-11.4279	-3.26582	-1.21873	-1.80309	-4.99677
	0.929796	3.4969	8.16666	1.87535	5.77805	3.8685	1.01775	-1.254	2.73417	4.74801	3.72767	0.745218	5.08334	5.08697	-2.81637	2.74998	-1.03484	-0.328349	-1.02597	-0.4361	-2.18441	1.29467	5.49601	6.87978	5.26711		-3.7869	-0.911547	-7.88903	-8.77342	-4.53844	-1.35859	-5.92236	-6.11283	-6.01069	-5.33582	-8.21689	-8.0717	-3.48129	-2.38964	-4.78023	-2.20733	-5.46127	-2.68869	-9.84123	-2.93399	-2.84745	-2.06337	-3.38183
	1.21471	3.27744	8.57579	1.58491	4.858	4.52217	-0.498915	-1.3021	2.01386	3.33705	5.78346	1.60788	3.48092	6.41809	-3.36788	0.37094	-1.66801	-0.589654	-3.0291	1.65411	-2.07798	0.519444	4.85863	8.43222	5.0544		-4.62882	-0.784279	-5.24133	-10.1514	-4.04918	-2.32823	-5.45492	-7.79691	-3.19594	-4.43824	-9.70227	-7.48824	-1.13513	-2.24753	-5.65316	-3.37083	-5.6195	-3.05632	-9.43122	-2.07587	-3.2296	-4.80821	-3.48748
	2.4719	1.90054	7.8006	0.310856	5.28983	3.07282	2.51526	-2.05319	0.313809	1.75608	6.4038	1.43137	0.170724	6.03933	-2.80548	-1.77168	0.15328	-0.817672	-3.10162	0.585495	-1.89742	-0.914643	4.80901	7.2867	6.10994		-4.25596	-0.965925	-2.26766	-9.85601	-3.39232	-2.26982	-5.16602	-7.09343	-3.20901	-3.90337	-10.0934	-6.60539	-0.437454	-3.82372	-3.35114	-2.48207	-4.89507	-4.54179	-7.29052	-2.94352	-4.08299	-4.86402	-3.85403
	2.5129	0.71164	5.48452	-1.01573	4.83902	2.01795	4.06616	-1.85543	-0.76226	0.541345	4.94519	0.887349	-1.73294	6.15477	-1.21324	-2.81194	1.5817	-1.75909	-2.16426	0.629175	-1.62712	-3.78147	5.4227	7.68927	5.83462		-4.67557	-2.11616	-0.988587	-9.31182	-4.15093	-2.44031	-4.51534	-5.98956	-3.27496	-1.97165	-9.10757	-5.54512	-2.19155	-4.82343	-1.77531	-1.69926	-4.01745	-4.58431	-5.53867	-4.66236	-3.79582	-4.03865	-3.67401
	1.12697	-0.860997	4.18439	-1.52725	3.87971	3.67443	2.21979	-1.78647	-0.967357	0.565795	3.58615	0.687019	-1.63217	5.6193	-0.524557	-2.70528	2.50495	-2.28883	-2.74401	1.00475	0.888687	-6.32205	4.47287	7.75359	5.27427		-4.63912	-3.06021	0.0207346	-7.60625	-6.77614	-2.65827	-3.51177	-4.7214	-4.04281	-1.00366	-6.94568	-2.72382	-3.27045	-4.11426	-1.46622	-1.28064	-3.33284	-2.48893	-4.82774	-6.3812	-4.02576	-3.11681	-5.09646
	0.181048	-1.94141	3.15623	-0.220862	2.69018	4.67501	1.65307	-0.967463	-0.485558	0.293929	1.92952	0.850856	-0.629905	4.40782	0.14798	-1.206	3.87335	-2.80911	-3.02729	1.48994	3.11078	-7.99491	2.49513	7.92779	2.69451		-3.5596	-3.34226	-0.440697	-6.65987	-7.69435	-2.92829	-1.91663	-2.70509	-3.97184	-0.987267	-4.19345	-0.964101	-4.30586	-3.66934	-0.832835	-1.23492	-3.39986	-2.99349	-5.58532	-6.62959	-4.71435	-2.20101	-7.18058
	0.0994121	-1.39408	1.5093	1.08651	0.768648	5.48192	3.08947	-0.181913	2.52127	0.172096	0.892474	0.807911	1.09056	2.96377	-0.19171	1.00098	4.05851	-2.8947	-2.88511	2.41501	3.18828	-9.25216	-0.287574	7.61407	2.85806		-3.82315	-4.04961	0.0136156	-5.21605	-6.70436	-3.12485	-1.55831	-1.96518	-1.59569	-1.65353	-2.4593	-1.66046	-6.21441	-3.54669	-0.334864	-2.33326	-2.87986	-2.62271	-6.60166	-6.82966	-5.46657	-2.06498	-6.74897
	-0.0580788	2.66656	-1.11876	1.14479	-0.0334988	5.14401	3.8742	-0.283451	4.41791	0.443255	0.358588	0.173399	1.01251	0.174612	0.102888	1.12006	5.61488	-2.45213	-2.72764	3.37664	3.85526	-10.1159	-5.65504	6.49921	0.4904		-4.5329	-5.03073	-4.13069	-7.4637	-5.11266	-3.78227	-4.5752	-1.71839	-0.827845	-4.3762	-1.90418	-1.88959	-6.27398	-2.65202	-2.77491	-3.3642	-1.14692	-2.45318	-5.5003	-6.23847	-7.56473	-1.5232	-7.02498
	0.322313	7.36311	-0.104163	1.26776	-0.0785094	3.9608	4.14354	-0.649361	5.517	0.542997	1.33671	0.887405	0.281402	-1.58479	1.25178	0.463556	5.61744	-2.31733	-2.20724	4.88057	5.30934	-9.17558	-8.75918	5.61606	0.485446		-3.90801	-4.79117	-7.64615	-10.1445	-2.91931	-6.44747	-4.47138	-1.37798	-0.144174	-6.84607	-1.2368	-1.00902	-5.54388	-3.62989	-3.77741	-4.8572	-0.186913	-2.01548	-4.73168	-5.65615	-6.59822	-0.739512	-6.90289
	1.26402	7.39798	2.02092	0.962946	-0.844963	4.79136	5.02315	-0.431305	7.32077	0.429052	1.42214	2.64444	0.842143	-0.186266	2.46053	0.348031	4.91407	-1.8611	-0.692396	6.64536	5.51235	-6.50259	-7.91565	3.61695	-0.177101		-3.57106	-4.356	-9.68074	-11.0138	-3.81693	-8.33167	-4.1966	-1.98783	-0.912578	-9.64301	-0.108606	-2.81081	-4.78871	-6.95545	-5.10245	-4.53108	-0.997245	-4.31942	-3.19672	-4.70544	-6.39246	-1.04088	-6.69546
	1.45148	8.71178	2.50693	0.323327	0.0662931	5.32722	5.60408	-0.59171	8.06763	3.11988	0.987204	4.5669	1.07178	-0.0682401	3.80823	1.04429	3.99168	-0.684779	-0.03832	7.29402	7.16012	-2.82144	-6.95428	1.8471	-1.63462		-5.63525	-3.59121	-7.73337	-10.486	-6.45004	-9.55387	-4.40017	-1.77984	-0.960644	-9.76974	-0.522693	-3.11138	-6.97855	-7.93911	-6.30578	-6.28545	-1.63963	-4.60238	-1.80103	-2.80938	-5.69569	-1.43531	-6.54226
	2.15952	9.23203	2.27008	1.73271	0.488165	4.07831	5.72635	-0.0413252	8.67509	4.44615	1.87185	4.4028	0.89368	-2.00785	5.58044	0.373383	3.12215	0.791354	0.892988	8.13288	8.16673	-0.36081	-4.78097	0.726345	-1.68192		-7.68429	-3.80033	-2.85196	-9.61504	-6.23569	-8.9087	-3.80131	-1.241	-1.92101	-7.32534	-1.10732	-2.73425	-8.02377	-7.78288	-5.54217	-6.17703	-2.57737	-7.11183	-0.624802	-2.09962	-5.05699	-0.949404	-5.52699
	2.57878	8.14253	2.58423	3.98257	-0.115284	2.62543	5.88814	1.05857	9.82695	4.63712	2.20005	4.11347	-0.113216	-3.10241	7.27969	-0.161652	3.98929	1.66663	1.8449	8.11062	7.61591	1.24751	-1.8403	-0.303272	-1.46326		-10.0208	-3.84273	-1.42753	-10.1689	-5.0158	-7.52134	-3.41658	-1.16918	-3.01821	-4.05118	-1.74131	-2.57752	-7.21215	-6.08062	-5.831	-7.61198	-4.12098	-9.76754	-0.656689	-2.98407	-4.40253	-0.0101775	-5.43084
	6.54201	7.36853	1.61413	6.00096	-0.472511	1.33655	5.71213	2.20199	9.2662	3.866	2.27399	3.67359	-0.351549	-2.42555	7.07897	1.93311	3.86141	1.79564	2.36493	7.41853	6.41262	2.60799	0.223807	-1.93111	0.237632		-10.7171	-3.59854	-1.80086	-10.4914	-2.76137	-5.29921	-2.77757	-2.1729	-5.82516	-1.4547	-1.6644	-3.77963	-4.74221	-3.13002	-7.46318	-7.74366	-4.58222	-11.3557	-1.04816	-2.29465	-5.11824	-0.19126	-6.39336
	8.69202	7.65524	-0.859749	5.67002	-0.607228	3.06727	5.74485	1.3995	8.04877	3.83843	3.17675	3.02406	-0.423763	-0.456312	7.30678	4.88871	3.6478	1.67756	2.72716	6.44559	5.34591	3.60138	2.12556	-2.93208	1.42195		-8.5984	-3.43897	-1.9814	-7.94995	-1.33642	-5.11612	-2.30289	-2.86096	-7.15306	-2.18846	-2.88021	-6.20522	-1.99488	-3.06549	-9.51586	-7.07852	-4.9301	-9.71844	-2.48884	-1.89912	-7.46074	-2.75576	-7.90788
	9.82367	7.33155	-3.69279	5.00725	-0.849831	2.58681	6.02597	1.79733	7.25072	4.12872	3.83031	2.34405	0.41678	2.34655	7.48918	5.99181	2.30335	1.99303	3.1358	3.25158	4.96903	4.36683	3.20098	-3.19883	4.12277		-8.96861	-3.19841	-1.80728	-6.95203	-1.72034	-5.89781	-4.17135	-3.46381	-7.10411	-3.17811	-3.44043	-6.61002	-0.975202	-5.42011	-7.68515	-5.39806	-3.49133	-8.08121	-2.2417	-2.13285	-9.19248	-4.83873	-8.70905
	10.4685	6.72579	0.0155592	5.2857	-2.08727	3.31639	5.45338	2.82736	4.57622	5.65245	4.77973	3.00894	2.17603	3.1904	6.01055	7.32362	1.68324	2.93019	3.81889	0.511229	3.63801	5.33327	3.98384	-3.45588	5.75561		-8.52604	-3.86349	-1.34484	-5.69805	-2.5506	-5.93326	-8.45477	-4.34468	-6.54043	-3.36907	-5.78433	-7.6411	-2.36714	-4.89912	-5.87035	-3.76956	-1.09697	-6.99135	-2.32245	-2.25104	-10.0801	-5.65139	-7.94565
	10.8057	6.91737	2.15173	5.14415	-1.53105	3.78293	5.56533	6.09481	1.59626	6.30811	5.95876	1.86212	2.72069	3.16697	7.30273	7.51457	0.362887	5.24832	4.76119	2.63493	3.21418	5.89044	5.61562	-5.16429	6.25842		-5.77782	-4.26666	0.242716	-3.1547	-3.372	-5.72158	-10.0255	-4.85683	-4.35363	-3.58836	-8.40072	-6.43455	-5.34135	-4.72427	-2.24332	-1.3677	-1.31573	-5.63932	-1.19171	-2.03325	-10.3744	-6.04242	-7.0551
	8.81266	7.08016	1.96335	4.96971	-0.332736	6.23335	5.09374	9.29942	0.0273205	5.71531	7.55809	0.831893	3.88379	3.65865	8.58825	7.45318	-0.282049	6.61182	5.90665	4.23355	2.98314	6.48703	7.44754	-3.64266	5.28574		-8.75564	-4.67141	0.755202	-1.84819	-3.50032	-3.49088	-9.72187	-5.83955	-3.30194	-3.66434	-8.71395	-4.26621	-5.80055	-3.78683	-3.06851	-1.05654	-2.99189	-3.71262	1.68117	-2.40727	-9.85706	-6.86573	-6.49021
	8.25104	5.75599	4.25547	5.28856	5.07197	5.92247	3.28885	11.1114	-0.268268	4.79493	6.47487	0.48572	4.37234	2.30741	7.58526	6.93579	-1.13719	7.26306	7.04474	3.53789	2.48209	7.55264	7.78529	-0.259509	4.45927		-7.5071	-4.93132	1.26393	-1.35687	-2.46484	-1.2586	-8.92277	-5.22415	-3.00097	-2.74969	-8.08759	-1.86796	-4.83062	-1.36747	-5.2175	-1.99573	-3.48972	-1.62042	4.01353	-1.2811	-9.65451	-7.10339	-6.67802
	6.64669	3.19087	4.39118	8.59324	9.55204	4.7694	2.28357	10.0225	-0.735859	4.44176	5.98997	0.361098	4.18844	0.504635	5.23379	6.55404	-1.5826	6.64866	6.41946	1.92688	1.73214	7.89292	8.84221	1.65715	3.98199		-6.35384	-5.11741	0.930369	-1.53483	-2.29905	0.176998	-7.94633	-3.0839	-2.45129	-1.19949	-6.9865	-4.81206	-2.94265	1.19825	-6.16485	-1.16927	-3.15564	0.68473	4.91404	-0.718477	-8.90109	-6.20213	-6.58384
	4.48837	1.96983	3.82218	10.0148	10.3284	4.07832	2.47678	7.18944	-0.720405	3.8508	4.50865	0.315261	2.85233	0.441314	3.23836	5.9906	-1.35616	5.35416	6.92539	0.299119	1.35574	7.66274	8.73969	2.21124	4.15814		-5.20111	-5.14646	-1.80443	-1.12446	-3.7296	0.800207	-6.50221	-0.749313	-0.905662	-0.595411	-6.36257	-7.38509	-0.615911	0.941238	-5.22413	1.10006	-1.28916	2.99175	4.93827	-0.161397	-8.41928	-5.42383	-5.813
	3.65929	1.87301	3.46181	8.72577	11.3742	3.00613	2.72224	5.31779	-1.00809	3.097	3.63849	-0.159225	1.38455	1.82739	1.92102	5.64289	-0.721552	3.7966	6.51648	-1.4176	1.75419	7.05942	7.99304	2.6381	3.41719		-3.1604	-5.4518	-4.34232	-0.797411	-4.71436	1.67512	-4.30662	0.675543	-1.75059	-2.06201	-2.84516	-7.36426	0.52914	0.626138	-2.55272	1.25746	-0.106308	2.68751	4.28477	0.327669	-7.87653	-4.33662	-4.47302
	1.19206	0.963504	2.64815	6.96823	10.6988	1.92704	2.66096	4.20845	-1.73296	2.64132	4.02777	-0.661489	1.59955	2.94463	0.402148	4.87293	-0.368467	3.12347	3.78676	-1.99324	1.92291	6.0192	6.64308	3.17539	3.09789		-1.75844	-5.75713	-4.24693	-1.23994	-4.0282	3.52119	-3.4663	0.976589	-2.98641	-2.18272	-2.72467	-7.66546	1.49844	0.322025	-0.0630036	1.33745	0.544787	2.29646	3.40597	0.823403	-7.16723	-3.81928	-3.00903
	0.870323	0.0862723	1.47455	4.38326	6.45235	1.91511	2.35244	3.63792	-2.47759	2.81724	2.75934	-0.847157	0.657873	3.42544	1.21348	4.12781	0.915498	2.57927	3.14063	-2.11761	2.82355	4.97634	6.17445	3.32621	3.23809		-0.543665	-5.29652	-4.34172	-1.12175	-2.34056	4.19265	-3.0713	1.29057	-2.32477	-1.45916	-0.901561	-6.41513	2.30048	-0.397771	1.89357	1.61088	0.608109	1.94389	3.19007	1.43084	-6.64707	-2.94089	-1.80403
	0.917414	-0.395595	0.139094	2.22436	4.53756	1.27751	0.0325446	2.95034	-2.50819	3.1173	1.76139	-0.762326	0.203882	4.79592	0.750884	3.38291	2.28233	2.44649	2.71821	-2.82305	3.27607	3.76611	5.67549	2.2769	2.6506		0.837414	-3.16239	-3.32559	-1.22196	-1.61672	2.72515	-2.44577	1.20869	-0.480654	-1.28111	1.25864	-3.15017	2.77005	-0.579809	1.89418	2.65195	-0.0309001	1.95065	2.78348	2.03766	-6.16837	-2.34163	-0.844884
	0.894335	-0.450477	-0.397017	1.01458	4.51076	0.518626	-1.06153	3.54353	-2.65549	2.39223	0.944553	-0.782082	0.135574	4.51767	-0.351129	3.13829	3.79292	3.22925	1.98652	-3.64312	3.53697	2.56912	4.8118	0.928488	1.83404		0.340021	-1.80435	-1.78188	-1.34421	-0.183727	-0.546915	-1.49772	0.857259	0.423394	-0.92336	1.39602	-0.0299124	1.60395	-0.274553	2.48304	2.91475	0.105609	1.91669	2.35647	2.70472	-4.57956	-2.51381	-0.0589241
	0.617908	-0.63737	-0.433406	0.624125	4.26033	-0.348576	-0.511425	3.39145	-2.74995	2.29995	0.0279767	-1.06483	-0.072802	3.73748	-1.65154	2.22074	4.48619	3.42288	1.46617	-4.2117	2.92168	1.92466	3.65366	-0.490477	1.25671		-0.119445	-1.07317	0.699392	-1.49444	-0.346734	-1.20524	-0.73714	0.646149	0.670263	-0.695241	2.25694	1.33847	0.827841	0.0737765	2.90997	2.40047	0.185546	0.932953	3.06053	3.39475	-1.58519	-2.13031	0.493816
	0.0274571	-0.63948	0.112565	0.886442	3.26836	0.00379475	1.18841	2.71339	-2.72679	1.14111	-0.587595	-1.57435	-0.805416	3.47642	-2.60148	1.82927	4.82277	2.81291	1.29258	-3.98159	2.66598	1.60631	2.48993	-0.661511	0.534029		-2.33496	-0.202865	2.02067	-1.59668	-0.870359	-1.19545	0.204341	0.688352	1.59307	-1.65469	3.35055	2.18298	0.35777	-0.385849	2.20418	1.23879	0.361875	-0.0441516	2.75941	2.54974	0.787672	-1.1274	0.754127
	-0.618174	-0.758511	0.586564	0.682209	2.72533	0.00471318	2.1864	2.17568	-2.85204	0.596467	-1.21409	-2.15964	-0.29133	3.3927	-3.14871	0.762014	4.59923	1.66115	1.12466	-4.20161	2.93913	1.51172	1.65417	0.133528	-0.596521		-3.95051	0.264536	1.7837	-2.00055	-1.16224	-1.19609	0.698045	-0.58713	2.28981	-2.2855	2.64774	3.41005	0.618858	-1.40173	0.386053	0.57476	0.372193	-1.2247	2.36515	1.80027	1.48459	-1.06146	-0.268337
	-1.32609	-0.703162	0.691736	0.775252	2.58367	-0.359898	1.4255	2.47179	-2.53284	0.69513	-1.75876	-2.59846	0.378431	2.90661	-2.51544	-0.787603	3.87085	1.25875	0.836717	-3.81919	2.70863	0.856184	1.3963	0.612407	-1.59734		-1.65737	0.534304	1.52914	-2.94259	-0.694367	0.249684	1.14129	-1.60165	2.094	-2.10452	3.54571	1.89383	0.686906	-2.03648	0.396684	0.196898	0.35798	-2.02172	1.26309	1.5959	1.69757	-0.245757	-0.904513
	-1.67705	-0.747557	0.916954	0.350121	2.23014	-0.662009	0.742004	3.11532	-1.78164	0.0582805	-2.54469	-2.69296	-1.0062	2.68537	-2.52384	-1.34557	2.86377	0.288031	0.790746	-2.80576	1.43801	0.150007	0.729596	0.6681	-2.45172		-0.435863	0.736763	0.663117	-3.96829	-0.0913217	1.46085	1.80824	-2.35369	2.09193	-0.991164	3.04507	1.93315	0.0219043	-3.55509	0.405241	-0.632983	0.743435	-2.0541	1.14693	1.83319	1.90535	-0.0654324	-0.85382
	-2.89505	-1.01183	-0.832723	0.379732	1.80474	-1.12994	0.357293	3.94331	-1.25777	-1.32424	-2.82744	-2.28872	-1.82302	1.59137	-2.41906	-1.87186	1.24273	-0.533024	0.638972	-1.94846	0.671377	-0.388816	0.189148	0.985924	-2.91752		-1.36526	0.904164	0.636269	-4.53124	0.0694169	0.303961	2.29276	-2.65069	2.10139	-0.0208188	3.59771	2.55891	-1.67455	-4.25966	-0.514451	-0.499464	1.30623	-1.78962	0.235623	1.84947	2.14939	-0.806985	-1.13621
	-3.06976	-1.05415	-1.64302	0.436706	0.639796	-1.45838	0.252002	3.70208	-1.09913	-1.08474	-2.11058	-2.17339	-1.87498	0.915942	-1.71192	-2.52493	0.322051	-1.13744	0.686697	-1.15616	-0.643655	-0.829773	-0.154909	0.947071	-2.79634		-2.33023	1.0216	0.740576	-5.13708	-0.0928046	-0.281547	1.81341	-2.40804	1.96051	0.554513	2.25648	1.79209	-1.39794	-3.58584	-0.648385	0.125747	0.584938	-1.18709	0.567597	1.08093	2.06834	-1.91412	-1.19946
	-2.91305	-1.58363	-1.02284	0.426773	-0.667992	-0.94547	0.0899416	3.22283	-0.884378	-0.867511	-1.18707	-1.66139	-2.31104	0.994979	-1.03055	-2.97924	-0.332453	-0.987527	0.475553	-0.366409	-1.37464	-1.37614	-0.61349	0.804602	-1.95345		-3.29521	1.17002	0.500767	-4.78864	-0.115276	-0.815536	1.73733	-2.35504	1.58651	0.800284	1.99294	1.2969	-0.544499	-2.45225	-1.08273	0.515436	0.578911	-0.289149	0.312574	0.842234	1.93511	-1.24654	-1.64379
	-2.36806	-1.17715	-0.811429	-0.294261	-1.49778	-0.328854	-0.225404	2.67422	-0.866026	-1.26525	-0.731712	-0.808759	-1.67887	0.219859	0.131958	-3.02636	-0.990281	0.665568	0.217802	-0.28019	-1.32562	-1.7219	-0.951881	0.843838	-1.36655		-2.70136	1.56051	-0.0129958	-4.24312	0.0203035	-1.10326	1.31956	-2.11759	1.3	1.39742	1.66185	1.34533	-0.903102	-1.07949	-1.34699	0.232636	0.288118	0.384959	-0.0234874	1.30504	1.7897	-0.503091	-1.98882
	-2.15162	-0.774459	-0.950154	-0.780442	-2.15058	-0.0959957	0.0858301	2.16059	-0.741252	-1.42491	0.0111787	-1.00784	-1.91212	-1.49612	0.405886	-2.67362	-1.01162	1.92511	0.256438	-0.372087	-1.31008	-2.07289	-1.22632	1.06598	-0.813621		-2.28697	2.02839	-0.299859	-3.63541	-0.0290234	-1.0979	1.06659	-1.24255	1.23095	1.06734	0.959252	1.15862	-0.312356	0.426475	-1.72045	-0.290545	-0.104273	0.577783	-0.127914	1.39901	1.74224	0.365893	-1.75793
	-1.74208	-0.415139	-0.929459	-0.646829	-2.47514	0.567218	-0.47745	1.05867	-0.646762	-2.23452	0.587634	-0.481864	-0.852852	-2.97728	0.500092	-2.3537	-0.613473	2.45436	0.0269274	-0.211872	-1.14274	-2.04222	-1.39653	0.703732	0.0649256		-1.99882	2.00056	-0.457529	-2.33474	0.533574	-0.904981	1.00403	-0.705273	0.874824	1.09964	0.94821	-0.0843756	1.5784	0.947821	-1.38553	-0.162369	-0.509508	0.641101	0.0188082	1.89303	1.87837	1.11796	-0.968222
	-1.23179	-0.383652	-0.698563	-0.5923	-2.57866	1.47159	-0.678589	-1.69092	-0.467558	-2.79571	0.989501	0.0853227	-0.919762	-3.36489	1.07756	-2.44825	-0.411104	3.0599	0.255229	-0.38526	-1.15494	-1.77388	-1.72118	-0.0531122	0.665764		-1.23789	1.73978	-1.11918	-1.09263	1.88987	-1.31897	0.824934	-0.366542	0.396531	0.808379	1.72019	-1.12118	2.20463	0.907518	-1.09553	0.0897554	-0.644195	0.786497	-0.60609	2.23882	1.98814	0.982622	-0.0724971
	-0.383005	-0.437785	-0.501482	-0.813308	-2.28174	1.64421	-1.08513	-3.57694	-0.681888	-0.585167	1.34652	0.928689	-0.923899	-3.87756	1.406	-2.12718	-0.504667	3.37664	0.0514054	-0.798478	-1.21459	-1.04407	-1.84317	-0.438814	-0.263133		-0.717214	1.34055	-1.8548	0.0973755	1.95138	-0.747137	0.670707	-0.182705	0.308596	1.13201	1.20158	-1.10139	1.14565	1.0366	-0.63403	0.50256	-0.854687	0.370859	-1.53982	2.33906	1.95185	-0.641781	0.64456
	0.168291	-0.00220071	-0.591029	-1.16199	-1.90009	1.61092	-1.1718	-2.51106	-0.131506	0.685583	1.25903	0.307111	-0.615714	-4.29245	2.50394	-2.14224	-0.713389	3.4717	-0.344892	-0.791276	-1.00918	-1.18562	-1.83858	-0.180598	-0.564135		-0.149141	0.636718	-1.67332	0.138274	1.38892	-0.477935	0.39305	-0.164376	0.0169825	0.775116	0.258722	-0.497657	0.421673	0.632551	0.701049	0.977694	-0.506742	-0.137452	-2.62419	2.33339	1.96658	-0.833199	0.637821
	0.470398	0.241764	-1.3179	-1.17141	-1.58667	1.41548	-1.04758	-0.782826	0.0513825	1.33911	0.983409	0.22217	-0.270438	-4.20382	2.15634	-0.8912	-0.644337	2.9203	-0.0705981	-0.600096	-1.13439	-0.992577	-1.51954	-0.0487317	-1.10103		0.103159	-0.16403	-1.59369	-0.194904	0.909803	-0.129289	0.35285	-0.274298	-0.153422	0.102594	0.258358	0.355202	0.730994	1.15823	1.97862	1.23249	0.312147	-0.932723	-2.8115	2.37689	2.02539	-0.26239	-0.141217
	0.881294	-0.249943	-1.86755	-0.286869	-1.08651	1.09368	-0.534491	0.952812	-0.0851946	1.28572	0.831987	0.841848	-0.274188	-3.92519	1.28408	0.283042	-0.620691	1.99534	0.119119	-0.427241	-1.20827	-0.952096	-1.25714	-0.264859	-1.48075		0.262697	-0.831502	-1.16669	0.188828	-0.421024	0.687899	-0.284415	0.0253656	-0.000849776	0.211031	0.123439	2.16239	1.64419	1.13793	2.49852	0.766317	0.430264	-1.25038	-2.77184	1.45468	1.68352	0.176233	0.420904
	0.725702	-0.524012	-2.18164	0.499651	-0.394067	0.692318	0.220785	2.27533	0.0014851	0.894847	0.757507	0.63835	-0.0795526	-3.51702	0.284685	1.61438	-0.258237	2.10714	-0.0954001	-0.203853	-0.715656	-0.967907	-0.601705	0.0360866	-1.25834		-0.230041	-1.18201	-1.40895	0.0280812	-1.77079	1.16058	-0.858872	1.41183e-05	0.267747	-0.0863626	0.268629	1.75518	2.39722	0.710921	1.79455	0.348962	-0.136158	-1.12199	-2.77934	0.84612	1.35584	0.357894	0.118649
	0.352355	-0.643534	-1.97581	0.89379	-0.614836	0.525053	1.19116	3.46524	-0.00850957	0.577083	0.595256	-0.342322	0.0120847	-2.59523	-0.469798	2.62996	0.171319	1.93671	-0.290624	-0.19871	-0.227662	-0.786155	0.135388	0.215518	-0.833507		-0.222831	-1.53096	-0.718277	-0.401284	-2.24277	1.5392	-1.07659	0.102535	0.0824645	-0.548341	1.00618	0.797654	1.66848	0.495076	1.62679	0.822294	-0.835953	-0.262439	-2.71472	0.309642	1.69695	0.0559512	0.258431
	0.450552	-0.679525	-2.65708	1.6396	0.138871	-0.0756537	1.64935	4.11646	0.135616	-0.421964	0.768166	-1.30559	0.245906	-1.86126	-0.33264	2.20612	0.282108	2.09935	-0.303401	-0.128123	0.569262	-0.492699	0.770082	0.304854	-0.626277		-0.339663	-1.65343	-0.226974	-0.527747	-2.82693	2.22554	-1.26415	0.227686	0.236188	-0.607303	1.5551	1.24098	0.496322	0.124559	0.895251	0.280924	-1.16681	0.304962	-2.31637	0.0796753	1.09116	0.282027	0.115142
	0.448185	-0.803224	-3.01341	1.64272	0.410593	-0.754188	1.96422	4.03694	0.336414	0.753228	0.71518	-1.78011	0.273976	-0.670889	-0.754444	2.61054	0.511717	2.92057	-0.353841	-0.150053	0.866859	-1.00978	1.51624	0.28935	-0.314307		-0.698074	-1.39975	-0.761126	-0.51877	-3.30251	1.67891	-1.36461	0.163785	0.511739	-0.62377	2.28335	1.44779	-0.287745	-0.255552	0.384318	-0.351892	-1.33554	0.736558	-1.31758	0.107198	-0.142893	-0.0791829	-0.85332
	0.361406	-1.0213	-2.78766	1.693	0.931071	-1.03974	2.30526	2.48216	0.222266	1.92758	0.484368	-1.95353	0.679735	-0.477931	-1.01966	2.59726	0.570123	3.67025	-0.326878	-0.12727	1.10515	-0.915751	2.13384	0.389762	-0.133036		-0.289651	-1.13831	-1.00001	-0.752052	-3.3171	0.890973	-1.67271	-0.099604	0.692815	-0.329187	3.068	1.40192	-0.588858	-1.07965	0.275111	-0.446952	-1.18078	0.927758	-0.260246	0.471699	-1.08276	-0.0468513	-1.60944
	0.441301	-0.994271	-2.20496	1.61159	0.999733	-0.932333	1.65002	3.02308	-0.400095	1.26558	-0.0118314	-2.28878	0.725286	-0.00341598	-1.20518	2.24455	0.365679	4.2164	-0.274966	-0.0960233	1.38161	-0.314193	2.25679	0.490181	0.516584		-0.417547	-0.396451	-0.520847	-0.936132	-2.71596	0.507227	-2.10495	-0.0393379	0.644982	-0.0814945	3.45326	1.2865	-0.908717	-1.8068	0.309964	-0.312098	-1.21556	1.12295	0.350466	0.205598	-0.904794	-0.689329	-1.92944
	0.665043	-0.740774	-1.95056	1.41299	1.1986	-0.883405	1.14811	2.74566	-0.986157	-1.40305	0.0911124	-1.62687	1.11824	0.440753	-1.90077	2.34607	0.265379	4.60234	-0.10229	-0.11263	1.60708	0.126999	2.35889	1.44838	0.510315		-0.281206	-0.0406538	-0.253561	-0.964095	-2.09854	0.171476	-2.19424	-0.415782	0.3862	0.0677957	3.24705	0.981493	-1.48927	-1.61259	0.523298	-0.198579	-1.03094	1.17773	0.902187	0.934083	-2.11638	-1.8994	-1.72195
	0.662453	-0.570101	-1.33092	1.08482	1.05243	-0.98859	0.280339	2.256	-1.63348	-1.25339	-0.125443	-1.43719	1.78889	0.524507	-2.30331	2.79857	-0.10919	4.57402	-0.109844	-0.109071	1.96909	1.02025	2.9191	1.72451	-0.0072137		-0.347698	0.538595	-0.213505	-1.09266	-1.65959	-0.366366	-1.32447	-1.21677	0.0944084	0.383171	2.78467	0.867408	-1.57062	-1.89617	0.669696	0.0698105	-0.0380889	0.633277	1.12378	1.52131	-4.21828	-2.65757	-1.14014
	0.570395	-0.229389	-0.676773	0.750231	1.35561	0.178579	-0.378617	1.91679	-2.21329	-1.07295	-0.276122	-0.754258	1.01537	0.605455	-2.42606	1.95129	-0.284894	4.28106	-0.0605053	-0.0650383	2.14804	2.15382	2.98125	1.66609	-0.437351		-0.327348	0.974301	-0.1262	-0.914744	-1.3177	-0.647506	-1.13668	-1.0243	0.0931434	0.409782	2.56221	1.13341	-1.17984	-1.07855	1.41975	0.788846	0.582656	-0.488396	1.11527	1.4806	-3.94355	-1.90113	-1.07015
	0.393425	-0.401641	-0.627693	0.462797	1.25202	0.506524	-0.94652	1.86222	-2.58677	-1.43513	0.0117763	0.0754613	0.963046	0.264737	-2.03852	0.106167	-0.149519	4.13237	0.219219	-0.0760486	1.91132	2.78382	2.48374	-0.299719	-0.562031		-0.309577	1.234	-0.0634498	-0.872961	-0.66927	-0.231984	-1.0809	-0.886688	-0.034894	0.560608	2.23986	1.45519	-1.1016	-0.6866	0.695393	0.328169	0.376606	-0.648893	0.643576	0.782166	-2.69242	-1.86704	-1.47685
	-0.00713744	-0.82126	-0.580426	0.112176	1.08041	0.548788	-1.20074	1.93054	-2.84344	-2.37625	-0.412847	0.284605	0.543237	0.15784	-2.29069	-1.71019	0.0181742	3.75769	0.322105	-0.0986848	1.4483	2.24233	1.1553	-1.29164	-0.74166		0.0371127	1.35993	-0.196267	-0.752876	0.229044	0.210223	-0.811153	-1.14632	0.163285	0.418137	1.91428	0.972245	-0.840289	-0.766676	-0.0225299	-0.330806	1.17131	-0.186294	0.184316	0.706535	-2.28536	-0.716082	-2.27994
	0.0150657	-0.871284	-0.208977	-0.153275	0.710754	1.03365	-1.96727	2.42868	-2.80466	-3.29689	-0.593112	-0.143731	0.468896	-0.0583338	-2.149	-1.19149	0.35051	3.41347	0.379915	-0.197886	1.2894	1.85862	0.12208	-1.26568	-0.971981		0.414919	1.43505	-0.207577	-0.92618	0.941541	0.666956	-0.563459	-0.970143	0.365614	0.324172	2.24862	-0.176758	-0.214609	-0.0933139	-0.551297	-0.305495	1.12262	-0.204456	-0.611472	0.647786	-2.15449	-0.823749	-1.81215
	0.205631	-0.765524	-0.40127	-0.317808	0.657559	1.19417	-1.39859	2.55132	-2.40947	-3.11353	-0.243354	0.226611	-0.396265	-0.233892	-3.60997	-0.877604	0.766907	2.81223	0.340428	-0.132787	0.913074	1.49944	-0.462879	-1.16644	-0.882294		0.650548	1.6095	0.0175922	-0.784889	1.05446	0.756434	-0.305871	-1.36978	0.470164	0.047069	2.09824	-0.45922	-0.00881348	0.600336	-0.700749	-0.215832	0.716987	0.090414	-0.985388	0.75509	-1.90842	-0.51779	-1.21104
	0.382541	-0.622466	-0.382036	-0.314153	0.417277	0.948569	-1.62002	2.44437	-2.05753	-2.38747	-0.477859	-0.976702	-0.18616	-0.32587	-3.97422	-1.61864	1.22719	1.82164	0.349165	-0.145834	0.361528	1.07087	0.391474	-0.879354	-1.07463		0.810686	1.44925	0.0718947	-0.525075	0.972756	1.35818	0.388574	-1.10337	0.528566	0.0600539	1.83371	-0.40939	-0.068593	1.36908	-0.801549	-0.256456	1.0446	0.555338	-0.800516	0.514426	-1.43243	-0.465146	-0.475731
	0.203114	-0.869106	-0.503384	-0.187403	0.169805	0.827441	-1.14281	2.1021	-1.95004	-1.51477	-1.0015	-1.9148	-0.682318	-0.368402	-3.53264	-2.11778	0.669592	1.15599	0.319088	-0.186614	0.0168437	0.675535	0.836416	-0.790113	-0.666101		0.930215	1.29841	0.313203	-0.682581	1.14868	1.83835	0.924465	-1.06794	0.657815	-0.0414404	1.74417	-0.525342	0.0958054	1.13657	-0.606355	-0.104389	0.181642	0.512107	-0.373914	1.12699	-1.44359	0.0488536	0.105822
	-0.144555	-1.22177	-0.768315	-0.210326	0.203869	0.906587	-0.635749	1.9268	-1.73439	-0.226875	-1.32515	-2.24697	-1.02669	-0.613358	-2.87556	-2.4106	0.525294	1.14871	0.423933	0.036645	-0.335342	0.425957	1.41945	-0.512928	-0.925197		0.993557	1.39978	1.01277	-0.638507	0.697844	1.9163	0.896208	-0.77115	0.952028	-0.0739396	1.42519	-0.0920806	0.107507	0.269311	-0.101834	0.243532	0.540727	0.656356	-0.0537645	1.6382	-0.594651	0.704399	-0.0283354
	-0.257333	-1.28643	-0.932774	-0.324427	-0.21181	0.415558	-0.405494	1.33962	-1.20586	0.339922	-1.64329	-1.9931	-1.45538	-0.668749	-1.99997	-2.21685	0.799999	1.68868	0.223861	0.249579	-0.747289	-0.248914	2.04917	-0.60348	-0.533286		0.651668	1.25575	1.61833	-0.748056	-0.157501	1.70783	1.50058	-0.445871	1.01549	-0.041199	1.08001	-0.447434	0.201202	0.730778	-0.208358	0.0893145	0.927054	0.724532	0.0115864	1.945	0.858297	2.29314	-0.46715
	-0.305384	-1.07716	-0.639648	-0.294676	-0.689002	0.704516	-0.115495	0.981102	-0.977956	0.883714	-1.78819	-1.67545	-1.60641	-0.39081	-1.19823	-1.85394	1.06371	2.48224	0.0636514	0.288845	-0.383809	-0.664564	1.99248	-0.696218	-0.444525		0.636909	1.21048	1.60721	-0.770435	-0.0966709	2.03342	1.92931	0.055486	1.02851	0.0940193	0.332893	-0.315374	-0.204359	0.723206	-0.129989	0.0625021	0.648306	1.24079	-0.287472	2.22786	1.4754	2.77571	-0.535206
	-0.332037	-0.990417	-0.799682	-0.418617	-0.345922	0.19716	0.417545	1.33543	-0.647556	0.824215	-1.76494	-0.869778	-1.78409	-0.725309	-1.31237	-0.96059	1.49115	2.12452	0.0626012	0.451892	-0.405533	-1.12576	1.32405	-0.609692	0.061635		0.754072	1.1652	0.965812	-0.811568	0.141868	1.70985	1.78827	0.22189	0.742267	0.142142	-0.323395	0.257195	0.321353	1.13753	0.337966	-0.0177774	0.755477	1.37236	-0.411767	2.2431	2.07119	0.986551	0.249473
[truncated: 2 more columns]

## Sheet: Fig. 3C. iii
Deceleration	Trial 1	Trial 2	Trial 3	Trial 4	Trial 5	Trial 6	Trial 7	Trial 8	Trial 9	Trial 10	Trial 11	Trial 12	Trial 13	Trial 14	Trial 15	Trial 16	Trial 17	Trial 18	Trial 19	Trial 20	Trial 21	Trial 22	Trial 23	Trial 24	Trial 25
	2.57323	7.28898	4.60206	4.32259	3.00126	2.49382	2.24591	7.89114	1.41874	10.4683	3.99022	4.48161	6.28212	2.40344	8.60006	7.89316	9.19983	3.93015	3.89597	7.61929	4.41825	4.67532	5.58066	6.23953	3.89597
	2.55465	7.92916	4.34907	4.89249	3.60586	3.04918	2.72318	7.9578	2.72481	10.8641	3.66478	4.5672	7.92109	3.27103	8.10219	8.51127	8.50626	4.62081	3.26147	8.57888	4.68182	4.74366	5.33914	7.20657	3.26147
	2.65269	8.42528	4.27901	5.42853	3.92851	3.71552	3.34317	7.77601	3.77464	10.9081	3.40031	4.63724	9.5647	4.02066	7.40859	9.10172	7.98073	5.72753	2.82535	9.45073	4.92215	4.82642	5.1629	8.39424	2.82535
	2.76956	8.64509	4.48169	5.83388	4.23481	4.29933	3.95275	7.37245	4.49334	10.6056	3.22859	4.91462	11.226	4.62581	6.71439	9.70009	7.69384	7.03392	2.60724	10.1726	4.98534	4.91049	5.00609	9.67767	2.60724
	2.87924	8.58422	4.87976	6.91113	4.33236	4.72867	4.51004	6.72802	4.99037	10.0397	3.24226	5.44148	12.8365	5.1283	6.15675	10.1059	7.70512	7.94851	2.83912	10.6604	4.88504	5.06376	4.85108	10.5645	2.83912
	2.9986	8.33905	5.42577	6.96942	5.96177	5.05945	4.80689	5.95909	5.36143	9.23202	3.382	6.23664	14.2689	5.5007	5.96848	10.2863	8.14486	8.54312	3.29857	11.0256	4.78277	5.22181	4.83214	11.227	3.29857
	3.14443	7.86021	6.20729	6.87426	5.77957	5.3211	5.05426	5.16043	5.73345	8.14835	3.59092	7.33214	15.3343	5.77072	6.06825	10.2129	8.96383	8.78769	3.89745	11.2569	4.73199	5.35302	4.96481	11.3604	3.89745
	3.28667	7.32422	6.89835	6.55309	5.61436	5.36796	5.29194	4.37743	6.10599	6.74305	3.97381	8.5769	15.8764	6.10739	6.44373	9.87366	9.85084	8.65861	4.52815	11.1348	4.81765	5.58746	5.18664	11.1386	4.52815
	3.45546	6.56866	7.53475	5.14982	5.46437	5.30304	5.43912	3.68962	6.52439	5.15288	4.57	9.90189	15.9057	6.56633	6.97075	8.80362	10.3353	8.35785	5.09254	10.405	5.02282	5.85859	5.52471	10.5446	5.09254
	3.58088	5.84173	8.05579	5.03616	5.30061	5.10663	5.39548	3.06467	7.08687	3.52929	5.19135	10.8298	15.4357	7.1918	7.55664	7.63794	10.4897	8.02202	5.66862	9.21427	5.28675	6.03553	5.86366	9.60696	5.66862
	3.58008	5.111	7.7587	4.96995	5.53458	4.899	5.31807	2.54901	7.77118	2.03931	5.88925	11.4874	14.5366	8.08102	8.43908	6.32617	10.394	7.47414	6.21489	7.95955	5.62626	6.06197	6.07134	8.2548	6.21489
	3.35547	4.41911	7.89447	5.00839	5.3685	4.55775	5.09218	2.24089	8.47653	0.91854	6.72639	11.8315	13.1081	9.16839	9.60383	5.29698	10.0163	6.51215	6.62597	6.85833	6.0045	5.96325	5.99688	6.91728	6.62597
	2.99255	3.84692	7.82867	4.99859	5.46496	4.30229	4.7218	2.15207	9.10205	1.04813	7.60109	11.8906	11.3002	10.277	10.8322	4.58103	9.29924	5.36457	6.87968	5.91867	6.41947	5.8268	5.82777	5.41622	6.87968
	2.67095	3.62514	7.46675	4.87803	5.57666	4.03181	4.27593	2.27186	9.58178	1.84324	8.45568	11.6854	9.10035	11.1546	11.8966	4.38352	8.43282	4.3744	6.97038	5.19137	6.79891	5.6213	5.59494	3.97603	6.97038
	2.39301	3.73491	6.90304	4.55056	5.60673	3.96353	4.01046	2.73337	9.86396	2.58495	9.20386	11.1466	6.61513	11.6967	12.5295	4.63747	7.57455	3.7888	6.93093	4.78977	7.09134	5.41386	5.37405	3.14526	6.93093
	2.1592	4.15129	6.05643	4.06754	5.60276	3.93712	3.84038	3.34656	9.92239	3.26654	9.76324	10.1409	4.04268	11.8487	12.724	5.17557	6.79035	3.475	6.82279	4.60361	7.30238	5.28842	5.1694	2.53984	6.82279
	1.91567	4.69449	5.10671	3.59948	5.5979	4.02153	3.92301	4.04765	9.82944	3.81307	10.192	8.79644	1.83759	11.6148	12.6657	5.86625	6.11176	3.44618	6.58022	4.62006	7.33811	5.22241	5.01649	2.36153	6.58022
	1.80425	5.26101	4.15812	3.43933	5.5238	4.23027	4.15195	4.65076	9.5852	4.03695	10.2802	7.26902	1.39	10.9362	12.6652	6.75359	5.79012	3.30744	6.18059	4.63803	7.07233	5.07023	4.91816	2.26392	6.18059
	1.79265	5.74601	3.42709	3.66179	5.42986	4.41253	4.40341	5.19626	9.18166	3.97488	10.1169	5.59042	2.59319	9.85185	12.8888	7.90306	5.75812	3.19303	5.73813	4.86811	6.69902	4.90263	4.88047	2.37713	5.73813
	1.98676	6.11172	2.74038	4.2703	5.24855	4.67999	4.60053	5.61771	8.69674	3.71554	9.81154	4.08511	3.72756	8.39608	12.9387	9.13851	5.97922	3.2505	5.31538	5.33706	6.26069	4.85226	4.92415	2.73934	5.31538
	2.30414	6.30782	2.52508	5.19958	5.12781	4.8152	4.921	5.98725	8.13605	3.37491	9.21838	2.81412	4.59238	6.62603	12.9229	10.3855	6.45686	3.61278	4.86889	5.76758	5.73385	4.83215	5.1174	3.35936	4.86889
	2.82034	6.26782	2.22591	6.21862	5.12306	4.94901	5.17458	6.22893	7.52614	3.12343	8.39536	1.93844	5.1488	4.74804	12.8815	10.9677	7.15463	4.33456	4.48432	5.83582	5.25931	4.86664	5.55099	4.05454	4.48432
	3.42293	6.07222	2.0816	7.25549	5.11068	4.97397	5.42255	6.42711	6.87511	3.14132	7.36193	1.78454	5.37341	3.3432	12.6812	11.6636	8.25504	5.17148	4.23885	5.59431	4.75872	4.82992	6.03403	4.64168	4.23885
	4.13915	5.80264	2.26215	8.16277	5.21278	5.07036	5.53629	6.50988	6.16897	3.5653	6.14738	2.47728	5.34028	3.24236	12.245	11.7827	9.5847	5.7912	4.06855	5.22336	4.28272	4.84056	6.60947	5.04564	4.06855
	4.92548	5.47573	2.67118	8.96077	5.53623	4.946	5.58907	6.39394	5.45218	4.31521	4.94016	3.45134	5.24834	4.12487	11.7437	11.4749	10.7002	6.18833	4.05142	4.90199	3.84451	4.85938	7.13694	5.32877	4.05142
	5.62068	5.17536	3.45316	9.46642	5.95182	4.78064	5.73369	6.16533	4.86636	5.18999	3.88919	4.33904	5.25035	5.11751	10.9001	10.689	11.5626	6.35767	4.13035	4.83189	3.50652	4.83718	7.43874	5.21688	4.13035
	6.17512	4.95845	4.34508	9.65642	6.38974	4.62792	5.67216	5.88497	4.55651	6.07629	3.13761	5.13836	5.47523	5.98005	9.93352	9.83726	12.1039	6.21053	4.39153	4.93009	3.37398	4.76665	7.44201	4.95392	4.39153
	6.54318	4.90746	5.09027	9.53557	6.66816	4.54408	5.75521	5.6283	4.7394	6.93105	2.93493	5.92	5.85081	6.61493	9.19353	9.09321	12.1978	5.68296	4.62609	5.19649	3.54897	4.7581	7.1068	4.71292	4.62609
	6.71347	5.0439	5.67812	9.02362	6.72462	4.45951	5.81356	5.309	5.52567	7.72943	3.25881	6.65869	6.20765	7.04361	8.66565	8.61491	11.9168	5.05628	4.83461	5.48476	4.01059	4.75366	6.51823	4.58657	4.83461
	6.63188	5.16734	6.28418	8.11753	6.56564	4.51383	5.84148	5.12546	6.9562	8.37917	3.83522	7.2652	6.52719	7.22995	8.68379	8.31863	11.2855	4.36528	4.95674	5.88158	4.59657	4.79858	5.86979	4.49331	4.95674
	6.42877	5.3156	6.83391	7.00724	6.26791	4.76983	5.86925	5.01316	8.88937	8.804	4.49404	7.70729	6.80412	7.20388	8.90759	8.05872	10.3374	3.76323	5.22357	6.43337	5.16278	4.98942	5.37062	4.60465	5.22357
	6.10181	5.31684	7.15982	5.82141	5.77026	5.00817	6.04827	5.04124	11.1462	8.9902	5.07812	7.98172	7.05588	6.9847	9.41251	8.24536	9.24178	3.32596	5.41638	7.16317	5.65257	5.29963	5.25831	4.70291	5.41638
	5.63901	5.17664	7.45897	4.70113	5.16532	5.2389	6.27944	4.94432	13.6966	8.971	5.60664	8.11869	7.21206	6.63326	10.0194	8.57845	8.33621	3.16557	5.44973	8.15772	5.97618	5.75515	5.53585	4.87825	5.44973
	4.99423	5.15583	7.6666	3.79291	4.80674	5.47214	6.58072	4.87497	15.9234	8.66277	6.13853	8.09864	7.26572	6.3132	10.697	9.20911	7.83563	2.97824	5.43867	9.15937	6.19339	6.30167	6.01276	5.07703	5.43867
	4.21618	4.97643	7.59841	3.00746	4.31549	5.71528	6.90162	4.73877	17.4368	8.05516	6.64885	8.00862	7.19137	6.033	11.737	9.86495	7.73316	2.8759	5.253	9.99181	6.37658	6.98875	6.44165	5.24606	5.253
	3.52097	4.81115	7.19746	2.43174	4.02097	6.00057	6.9369	4.58113	18.0471	7.20933	7.03529	7.76025	6.96766	5.78526	11.9227	10.2068	7.95061	3.08395	4.79125	10.2661	6.64234	7.77049	6.89526	5.55963	4.79125
	3.02779	4.82644	6.275	2.21543	3.62484	6.1018	6.56523	4.51504	17.6452	6.24148	7.23503	7.22057	6.57497	5.56262	11.8724	10.2932	8.37609	3.84816	3.80414	10.2702	6.88656	8.6755	7.12917	5.85124	3.80414
	2.67776	5.03946	4.49724	2.4148	3.09744	5.93568	5.9143	4.62104	16.5162	5.29104	7.14452	6.35816	6.01326	5.33304	11.1779	10.1202	8.46964	5.12539	2.90237	10.5006	7.1374	9.57736	7.08485	6.28276	2.90237
	2.47523	5.28535	4.02715	2.84707	2.59412	5.4746	5.05695	4.75536	14.8933	4.67791	6.67031	5.07052	5.18653	4.99778	11.7719	9.77012	8.35432	6.58464	2.26529	10.9019	7.47765	10.309	7.01568	6.58652	2.26529
	2.39961	5.51582	3.34277	3.29963	2.08806	4.49453	4.17738	4.87836	12.8084	4.57199	5.95048	3.72622	3.9202	4.29366	12.8556	9.74724	8.81459	8.18694	2.15582	11.4416	7.71936	10.7172	7.13477	6.76887	2.15582
	2.40671	5.68823	2.41632	3.57189	1.77895	3.7055	3.34431	4.86868	10.2675	4.87279	5.02447	2.74086	2.48909	3.30174	14.2624	10.1834	9.67605	9.79299	2.15874	11.5904	8.06386	10.4077	7.31252	6.70896	2.15874
	2.43576	5.68041	1.0074	3.64987	1.5354	2.83662	2.69258	4.81115	7.26758	5.51638	3.97114	2.10377	1.09053	2.24287	15.5088	10.7084	10.3675	11.1565	2.0946	11.1228	8.54393	9.32133	7.48867	6.71529	2.0946
	2.56476	5.59084	0.312135	3.48027	1.38103	2.1522	2.1077	4.72959	3.95	6.49455	2.61852	1.83335	1.54704	1.59831	16.6814	11.2987	10.5781	12.2592	2.33315	9.9131	9.21861	7.87234	7.36703	6.73018	2.33315
	2.64522	5.38388	0.703738	3.10714	1.31359	1.65219	1.69194	4.67785	2.77231	7.66156	1.07322	2.40675	3.28049	1.74076	17.3984	12.0845	10.4567	13.097	2.49293	8.67077	9.65408	6.61184	6.93044	6.73843	2.49293
	2.72597	4.90672	1.35913	2.50345	1.20557	1.74029	1.43416	4.4792	5.15534	8.5753	1.21645	3.44708	5.08534	2.63373	17.7877	12.9093	10.1157	13.6718	2.49041	7.74259	9.67275	5.35197	6.26202	6.79923	2.49041
	2.6186	4.22093	1.73075	1.81112	1.29868	2.14169	1.38476	4.0971	7.77271	9.00159	2.8581	4.58895	6.68875	3.93308	17.3953	13.8362	9.41482	13.778	2.76092	6.89993	9.14314	3.90921	5.9977	6.96141	2.76092
	2.45395	3.47938	1.74598	1.13653	1.45592	2.49665	1.33488	3.62706	9.75677	9.1101	4.36999	5.56878	7.98645	5.60573	16.8224	14.4927	7.98251	13.2728	2.95868	5.70141	8.38641	2.44527	5.55645	6.56217	2.95868
	2.31347	2.70997	0.660567	0.919078	1.38361	2.61757	1.16805	3.07816	10.9959	8.77494	5.65834	6.2639	8.95226	7.53373	16.0442	14.8788	6.33287	12.4511	3.00796	4.37815	7.41107	1.46536	4.74045	6.06859	3.00796
	2.14372	2.17732	0.99909	1.30668	1.41371	2.39464	0.955776	2.39166	11.7118	8.08257	6.57575	6.50795	9.61897	9.44657	14.4382	14.995	4.84987	11.2761	2.26849	3.60771	5.97252	2.26476	4.19222	5.40509	2.26849
	2.09458	1.8502	1.25485	1.83496	1.14541	2.01948	0.975229	1.72806	11.8459	7.41515	7.03205	6.69222	9.89772	10.9352	12.0211	14.1601	3.26902	9.76901	1.47858	3.85511	4.47397	3.50157	3.91507	4.58901	1.47858
	1.96102	1.72707	1.34197	2.15357	0.979899	1.74058	0.895084	1.18051	11.5194	6.83173	7.00525	7.04215	9.90544	11.6887	9.16064	12.3079	1.63487	8.21152	1.02413	4.52355	2.86365	4.21775	4.1931	3.68942	1.02413
	1.80102	1.79945	0.653411	2.34728	0.67711	1.51558	0.827816	0.82483	10.9476	6.32264	6.57368	7.49622	9.5656	11.6122	6.73615	9.85087	0.171006	6.69864	0.62739	4.75894	1.37208	4.29666	4.28927	3.0815	0.62739
	1.57029	1.85956	0.597071	2.3703	0.465378	1.33402	0.818123	0.553234	10.2105	5.93574	5.75076	7.56114	8.80371	11.1495	5.83554	6.91363	0.951181	5.7407	0.219345	4.8011	1.80351	4.22136	4.52685	3.00641	0.219345
	1.45486	1.80731	0.567122	2.34797	0.283016	1.22093	0.778625	0.315469	9.31879	5.7284	4.76413	7.11009	7.66609	10.6497	5.72836	3.64954	1.67076	5.62577	0.543386	4.82312	3.27587	4.28097	4.30107	3.1293	0.543386
	1.30475	1.72084	0.563256	2.14255	0.320895	1.00747	0.692553	0.21984	8.38691	5.69241	3.64253	6.31448	6.35466	9.98564	6.34109	0.566338	2.23555	6.50864	1.34829	4.45096	4.24531	4.30074	3.64605	3.28336	1.34829
	1.10923	1.68034	0.504758	1.84392	0.284548	0.645914	0.681312	0.213877	7.35149	5.69743	2.61466	5.53041	5.22915	8.99344	7.24061	2.21216	2.55784	7.62601	2.3571	3.77952	4.6651	4.25345	2.95171	3.50481	2.3571
	0.961282	1.47924	0.473193	1.57621	0.33701	0.524208	0.433831	0.192808	6.30559	5.7614	1.76226	4.86028	4.42518	7.72957	7.30345	4.03386	2.44608	8.61703	2.9043	3.10111	4.82068	4.16441	2.49173	3.73957	2.9043
	0.754805	1.3623	0.469774	1.33322	0.329	0.693221	0.332608	0.182255	5.49194	5.74081	1.19795	4.20951	3.98198	6.28723	6.62259	4.78193	1.87524	9.7494	3.0775	2.36841	4.80775	3.85145	2.3946	3.98598	3.0775
	0.668364	1.25872	0.432576	1.11175	0.25343	0.930138	0.250583	0.315701	4.9836	5.47897	0.996661	3.71693	3.62086	4.93309	5.49852	4.91779	1.38607	10.8616	2.85933	1.59439	4.61739	3.44713	2.6185	3.98304	2.85933
	0.473562	1.16598	0.260522	0.789182	0.292031	1.14725	0.215113	0.426259	4.88666	5.12051	1.08599	3.38719	3.10389	4.11491	4.69487	4.783	1.30871	11.6046	2.51618	1.01452	4.38492	3.08066	2.52854	3.89795	2.51618
	0.391969	1.11913	0.0823309	0.577487	0.298694	1.1926	0.192033	0.559872	4.85857	4.88472	1.08043	3.09772	2.5248	3.98479	4.33187	3.98799	1.07353	11.7352	2.30548	0.47231	4.16108	2.79694	1.96609	3.95357	2.30548
	0.331869	0.994043	0.182715	0.506281	0.239573	1.24987	0.167025	0.673359	4.50471	4.68333	0.896106	2.9043	2.21428	4.07646	4.65758	3.00292	1.05246	10.906	2.12525	0.145968	3.76872	2.57761	1.80852	4.07769	2.12525
	0.316129	0.789378	0.216689	0.586252	0.145151	1.26387	0.215129	0.72259	4.05302	4.26573	0.805839	3.14327	2.33888	3.85716	5.50586	3.54877	1.39876	9.51947	1.87739	1.23689	3.2318	2.24528	1.55589	4.28713	1.87739
	0.257187	0.646477	0.200502	0.545587	0.221507	1.20642	0.221235	0.736804	3.56809	3.70567	0.864753	3.55573	2.19694	3.32804	6.53697	5.34415	1.80365	7.67755	1.69079	2.18142	2.67473	1.90372	1.28556	4.0371	1.69079
	0.349896	0.49402	0.194086	0.533341	0.26925	1.03876	0.195532	0.715143	2.93112	3.58356	1.11177	3.9439	1.60119	2.47049	7.14227	6.9374	2.10369	6.12398	1.49779	2.97876	2.41136	1.72507	0.790222	3.78567	1.49779
	0.520757	0.307767	0.196357	0.422822	0.307141	0.8042	0.211114	0.647541	2.44582	3.88792	1.4791	4.29985	0.570392	1.2817	7.12169	7.68133	2.54144	4.87486	1.29647	3.44436	2.32625	1.71246	0.582541	3.44472	1.29647
	0.662866	0.265305	0.20076	0.365438	0.314959	0.606781	0.165926	0.636181	2.13933	3.90624	1.63955	4.44284	0.727963	0.508973	6.35948	7.4158	2.89598	3.99788	1.34597	3.86937	2.18913	1.65093	1.05181	3.03916	1.34597
	0.721389	0.257777	0.218085	0.281052	0.384617	0.262176	0.18839	0.542446	1.57116	3.3043	1.67584	4.31769	1.40436	0.874777	5.30926	6.86158	3.01601	3.21053	1.43414	4.39624	1.94606	1.6985	1.44497	2.5598	1.43414
	0.69905	0.275892	0.259744	0.295292	0.316231	0.237216	0.259983	0.474195	1.07273	2.48886	1.57092	3.85959	1.89972	1.15892	4.30284	5.94495	2.92516	2.74239	1.52844	4.76577	1.57532	1.81055	1.50603	2.1394	1.52844
	0.68531	0.252471	0.280205	0.232715	0.251329	0.269882	0.239925	0.464977	0.628891	2.04623	1.39959	3.08012	2.32639	1.10997	3.46771	4.94864	2.9326	2.66404	1.55068	5.24606	1.29914	1.87329	1.57681	1.54058	1.55068
	0.780937	0.227616	0.300992	0.239882	0.230943	0.281039	0.282636	0.52308	0.266135	1.90715	1.29308	2.4088	2.79266	1.03182	2.99652	4.31329	3.23296	2.70712	1.78791	5.19388	1.09881	2.00798	1.60714	0.576007	1.78791
	0.823162	0.0966505	0.307606	0.195205	0.221295	0.270982	0.27329	0.573929	0.148679	1.93462	1.13143	1.79562	3.36057	1.07895	2.88203	3.72022	3.60172	2.11433	1.88744	4.92885	1.00238	2.10221	1.50979	0.661173	1.88744
	0.865082	0.0089852	0.30485	0.104667	0.190891	0.24658	0.26046	0.613007	0.315826	2.07594	1.11105	1.13539	4.14586	1.05837	3.15867	3.16444	3.80596	0.880308	1.81451	4.40043	1.04873	2.21426	1.32488	1.8559	1.81451
	0.786501	0.101202	0.344034	0.186318	0.201172	0.215365	0.203158	0.632229	0.85606	2.10162	1.08218	0.567616	4.76834	1.06239	3.67495	2.40716	3.90404	0.904711	1.85276	3.9527	1.18968	2.25461	0.840091	2.37868	1.85276
	0.835595	0.4029	0.484814	0.148338	0.320146	0.152298	0.228731	0.720797	1.39168	1.76146	1.01785	0.268005	4.8742	1.10873	4.30482	1.94492	3.97036	2.65802	1.68177	3.88832	1.45702	2.35103	0.428866	2.31344	1.68177
	0.924587	0.816502	0.803825	0.148662	0.47429	1.17496	0.419336	0.925739	1.75341	1.11098	1.00374	0.0392811	4.28837	1.24292	5.06464	1.84217	3.71862	4.17662	1.49491	4.09148	1.42119	2.69116	1.15723	1.78938	1.49491
	1.07112	1.30435	1.1759	0.330378	0.634267	2.02909	0.640505	1.24432	1.89852	0.74409	1.01971	0.332529	3.36548	1.21809	5.82654	1.84865	3.39171	5.44551	1.49623	4.25393	1.29949	3.0473	2.01873	1.05672	1.49623
	1.20149	1.79876	1.65456	0.622516	0.724633	2.94432	0.880039	1.76556	1.6492	0.696735	1.01315	0.704355	2.65293	1.18879	6.19297	1.50137	3.27199	6.2588	1.80267	4.41902	0.958963	3.1132	2.76339	0.758874	1.80267
	1.4697	2.24534	2.15173	0.861085	0.892023	2.98812	1.19255	2.19819	1.2965	0.526667	1.12408	1.2814	2.39434	1.14841	6.12517	1.08109	3.38772	6.54996	2.22086	4.43306	0.584828	2.81155	3.09505	2.22373	2.22086
	1.78964	2.82357	2.6771	1.02034	1.07702	3.25171	1.65692	2.67055	0.612045	0.753654	1.33254	1.8555	2.13834	1.03466	6.24528	1.87857	3.10769	6.17898	2.87236	4.70062	0.140581	2.14997	3.37751	3.99602	2.87236
	2.21268	3.43147	3.61068	1.18649	1.38983	3.71436	2.17681	3.18254	1.56216	1.32122	1.51154	2.2824	1.88973	1.33681	6.71913	3.15001	2.93082	5.48537	3.72382	5.71103	0.378233	1.24409	3.56124	5.53031	3.72382
	2.75275	4.13661	4.6852	1.30412	1.7622	2.16641	3.13061	3.8266	3.25054	1.89438	1.71541	2.50106	1.58674	2.06762	7.73353	4.50931	4.2232	4.36553	4.29224	7.87671	0.862004	0.293711	3.52299	6.59021	4.29224
	3.2955	4.72647	5.71921	1.59273	2.17211	2.81414	4.0769	4.3152	4.70702	2.38308	1.98367	2.48475	1.43947	2.79649	9.43306	5.74948	6.11291	3.14404	4.36868	9.54635	1.54793	0.814934	3.37825	7.34737	4.36868
	3.8238	5.16978	6.80897	1.91049	2.7551	3.50847	4.95119	4.6842	5.55883	2.63459	2.40158	2.18061	1.34189	4.25693	11.0024	6.89748	7.82453	2.94757	4.28941	10.568	2.41092	1.84309	3.15359	8.16323	4.28941
	4.16179	5.26254	7.72019	2.30426	3.22069	2.98925	5.4582	4.88538	6.00195	2.52629	3.06248	1.65362	1.05807	6.40678	13.3682	7.97071	9.18443	4.25553	4.31381	10.825	3.46511	2.84896	3.10968	8.90546	4.31381
	4.57162	5.2031	8.25856	2.76536	3.53936	2.6613	5.61144	4.88435	6.2256	2.1691	4.0636	1.16442	1.03546	9.12695	15.8694	8.71999	9.82034	6.19878	4.75947	10.9481	4.52499	3.66498	3.41484	9.66611	4.75947
	4.98224	4.90368	8.59136	3.15681	4.05275	2.5349	5.48817	4.71651	6.23737	2.03708	5.30396	1.33523	2.16757	11.7209	18.0756	8.61238	9.73397	8.46533	5.65948	11.2207	5.33287	4.18144	4.09976	10.1406	5.65948
	5.29833	4.39752	8.66434	3.50758	4.56215	2.51098	5.40709	4.50834	6.26286	2.07227	6.59438	2.14402	4.07796	13.8333	19.8125	7.81617	9.27174	10.5236	6.28675	11.1303	5.77827	4.30982	4.83238	10.4698	6.28675
	5.40993	3.70313	8.57681	3.85513	4.92653	2.72169	5.04228	4.30143	6.34271	2.19897	7.94055	3.12054	6.26875	15.4802	21.5621	6.47513	8.83511	12.4138	6.51	10.0889	5.97797	3.95607	5.35522	10.4403	6.51
	5.24816	2.92077	8.05748	4.14738	5.1807	2.69841	4.49095	4.10457	6.27249	2.28401	9.21651	4.1481	8.52024	16.555	21.4522	4.9913	9.34515	14.0595	6.76593	7.87748	6.03727	3.30095	5.62538	10.4141	6.76593
	4.85236	2.36744	7.15204	4.37589	4.99469	2.51991	3.97021	3.96397	6.85918	2.06723	10.5317	5.31529	9.85484	16.8683	20.5269	3.60182	9.74689	15.4258	7.19099	4.92059	6.09602	2.42648	5.80871	10.7023	7.19099
	4.35122	2.4995	6.01618	4.60493	4.67259	4.74442	3.12594	4.08627	8.08258	1.78174	11.9441	6.68242	10.3561	16.8171	18.6206	2.42893	9.53191	16.6193	7.52937	2.22619	6.07362	1.52508	5.68853	10.1248	7.52937
	3.9742	2.9881	4.83132	4.49326	4.39928	5.11373	2.39595	4.42625	9.6794	2.87305	13.0885	8.11384	10.3329	16.7428	16.2024	1.72455	9.09797	17.4021	7.56365	2.47315	5.88504	0.790509	5.31726	8.44166	7.56365
	3.74925	3.56417	3.50859	4.17586	3.85495	4.58521	1.75099	4.86258	11.0896	5.42975	13.8069	9.39309	9.90932	16.1384	13.2455	1.50936	8.1471	17.7359	7.2545	2.79392	5.38299	0.485489	4.76307	6.35954	7.2545
	3.62248	4.15892	2.4589	3.73857	3.48354	4.0222	1.39944	5.3728	12.2426	8.64005	14.0074	10.387	9.28882	15.2515	10.869	1.51249	7.25666	17.6993	6.78652	2.97504	4.68939	0.486393	4.0791	4.63346	6.78652
	3.6418	4.66955	1.66406	3.28634	3.39477	3.37506	1.19615	5.7525	13.1374	11.9678	13.5372	10.9303	8.45428	14.5969	8.98933	1.88546	7.74702	17.0242	6.06339	4.01241	4.50635	0.438852	3.33722	3.14463	6.06339
	3.77627	4.98157	1.27128	2.91781	3.18319	2.81048	1.24043	5.99624	13.8804	15.8049	12.4075	10.8991	7.14746	14.3743	8.44559	2.10092	9.32547	15.8349	5.57487	5.02753	4.57551	0.239773	2.68388	1.78189	5.57487
	3.85365	5.09097	1.53864	2.47718	3.18166	2.30595	1.28584	5.94613	14.2567	18.9828	10.7726	10.5619	5.57269	14.4961	9.872	3.42763	11.2612	14.3364	5.38374	5.40871	4.71698	0.320391	2.20681	1.17366	5.38374
	3.6959	5.11913	2.14224	2.31283	3.22599	1.95012	1.63459	5.64725	14.4302	21.6466	9.07429	9.96211	4.56352	14.9057	12.6253	6.20531	13.0931	12.656	5.1088	5.83935	4.57252	0.674128	1.79346	0.806531	5.1088
	3.38541	5.10459	2.66001	2.28715	3.22143	1.71789	2.22764	5.37346	14.4631	23.8538	7.24777	9.12982	4.08402	15.3738	14.1954	9.9637	14.0821	10.9568	4.84243	7.17204	4.22591	0.997736	1.57478	1.35232	4.84243
	2.89514	5.18612	3.02295	2.42417	3.45048	1.61547	2.69198	5.04294	14.0098	24.9605	5.18809	8.04745	4.36026	15.5828	14.9209	13.5111	13.753	9.49878	4.65182	9.24776	3.77427	1.21062	1.42291	2.73354	4.65182
	2.43365	4.99997	3.10484	2.58008	3.6953	1.62089	3.12416	4.83047	13.2371	24.959	3.21107	6.78064	4.98096	15.4107	15.1369	16.9059	12.959	8.6223	4.12515	10.7676	3.17049	1.30527	1.47056	3.7634	4.12515
	2.19658	4.77054	3.61494	2.6609	3.93734	1.8406	3.49703	4.94461	12.4884	23.9502	2.09282	5.4451	5.77729	15.2223	15.1407	19.024	12.6678	8.579	3.44244	11.5667	2.51401	1.28676	1.71319	4.15934	3.44244
	2.27946	4.59882	2.67571	2.73796	4.27618	1.8446	3.89957	5.20474	11.8672	22.0622	2.75774	4.2649	6.70455	14.8434	14.4745	20.85	14.0097	9.07534	2.80349	11.2541	1.81072	1.1843	2.00377	4.20622	2.80349
	2.70366	4.38066	2.82833	2.81094	4.49826	2.33442	4.27963	5.50244	11.2397	19.4957	4.4834	3.30169	7.76379	14.1285	13.9822	22.5134	15.6839	9.8685	1.87442	9.64826	1.29606	0.999782	2.34367	4.27706	1.87442
	3.26701	4.29025	2.89981	2.86359	4.69139	2.52228	4.44303	5.58719	10.8239	16.5061	6.08072	2.56173	9.01726	13.2771	13.3573	24.0632	16.6367	10.462	0.897857	7.45183	1.32248	0.791383	2.64768	4.27952	0.897857
	3.89675	4.26022	4.30052	2.66754	5.06387	2.68082	4.58819	5.69328	10.7133	12.6272	7.30582	2.03111	10.6522	12.3453	12.2792	24.6687	16.7679	10.8103	1.56659	5.22481	1.65515	0.63377	2.83139	3.90448	1.56659
	4.48741	4.32686	3.76673	2.51323	5.41004	2.77363	4.64319	5.60443	10.7033	8.97643	8.08596	1.56282	12.2254	11.1697	10.8057	23.676	15.6518	10.8201	3.18642	3.78697	1.82343	0.572918	2.85378	3.92989	3.18642
	5.02155	4.3248	3.77388	2.44515	5.65814	2.73977	4.68508	5.39781	10.6949	5.33826	8.79961	1.17809	13.5059	9.50993	9.78629	22.0663	13.7737	10.437	5.01597	3.56713	1.6919	0.611432	2.60802	3.77446	5.01597
	5.36445	4.37334	3.9711	2.38835	5.71942	2.76651	4.48382	5.16344	10.8698	2.88569	9.51512	0.937672	14.6429	7.69119	9.52512	20.4725	12.9321	9.59725	6.6689	4.9728	1.53841	0.701705	2.09313	3.82317	6.6689
	5.50181	4.43217	4.18509	2.75495	5.57195	2.74254	4.26807	4.82638	10.865	4.9734	10.1867	1.01068	15.735	6.10934	9.29054	19.5782	13.6415	8.41215	8.09273	7.30914	1.59377	0.777572	1.50449	3.89376	8.09273
	5.48463	4.48541	4.42718	3.20231	5.1782	2.81609	3.98785	4.64306	10.6136	8.52571	10.6743	1.51889	16.507	4.9224	8.89187	18.681	15.2145	6.96408	9.22457	9.73991	1.89606	0.809912	0.896297	4.23384	9.22457
	5.22038	4.65683	5.63712	3.95023	4.77904	3.00729	3.79897	4.38615	10.1437	11.6131	10.893	2.33202	16.9364	4.05731	8.49255	18.2863	16.667	5.53427	9.83868	12.342	2.2656	0.768148	0.506027	4.49181	9.83868
	4.76159	4.66131	9.08245	4.86945	4.47328	3.40161	3.73811	4.28577	9.36601	14.235	10.7359	3.33047	17.0339	3.46717	8.43929	18.1474	17.0397	4.16244	10.0069	15.3772	2.46145	0.664097	0.243214	4.69114	10.0069
	4.15412	4.96768	8.79844	5.69947	4.37734	3.53087	3.81024	4.31457	9.13332	16.3798	10.1167	4.44387	16.6744	2.93464	9.3388	18.4279	16.5165	2.93316	9.73504	18.7311	2.4742	0.53225	0.137748	4.94043	9.73504
	3.45723	5.09525	8.38008	6.51794	4.20247	3.94675	3.88621	4.43523	9.34001	17.6227	9.11793	5.60542	15.8142	2.47375	10.8786	18.9188	15.2565	1.78369	9.20985	22.2542	2.29263	0.394827	0.0749491	5.39885	9.20985
	2.64617	5.20416	3.96108	7.35342	3.95798	4.36797	3.95341	4.72613	9.55615	17.9866	7.8616	6.86853	14.5712	2.07982	12.4289	19.1726	14.2984	0.885911	8.39794	25.4677	1.95946	0.311496	0.125615	6.07886	8.39794
	1.96284	5.40491	4.89683	7.88168	4.2038	5.03342	4.0332	5.20025	9.88123	17.5055	6.52591	8.19188	13.4041	2.15762	13.4192	18.9885	14.8897	0.697982	7.98355	27.9832	1.54819	0.262907	0.0621947	7.0614	7.98355
	1.59291	5.54572	4.42317	8.00188	4.48319	5.78434	4.08702	5.8809	10.5434	16.2988	5.02479	9.43957	12.3456	2.82518	13.7077	18.8225	16.7114	1.14991	7.95707	29.256	1.16984	0.232587	0.0158533	8.58928	7.95707
	1.59794	5.56152	5.31709	7.74016	4.24659	6.40733	4.23969	6.66813	11.4723	14.393	3.52503	10.4481	11.057	3.7252	13.6055	18.9179	18.3396	1.67085	8.28524	29.2377	0.856912	0.206141	0.0400401	10.1313	8.28524

## Sheet: Fig. 4B
d(mm)	0	0.5	1	1.5	2
h(mm)	0.8	1.42	1.88	2.12	2.24
	0.44	1.32	1.53	1.67	1.96
	0.46	1.36	1.97	2.06	2.23
	0	1.51	1.97	1.87	1.83
	0.62	1.46	1.51	2.09	2.07
	0.65	1.22	1.36	1.74	1.99
	0.77	1.26	1.44	1.54	1.53
	0.86	1.22	1.58	1.77	1.88
	0.78	1.48	1.87	1.87	1.91
	0.83	1.55	1.79	1.95	1.96

## Sheet: Fig. 4D
insect	α_L	α_U
1	2.716	2.923
2	2.735	2.902
3	2.737	2.869
4	2.797	2.945
5	2.778	2.975

## Sheet: Fig. 5A. i&ii
Left	Trial 1	Trial 2	Trial 3	Trial 4	Trial 5	Trial 6	Trial 7	Trial 8	Trial 9	Trial 10	Trial 11	Trial 12	Trial 13	Trial 14	Trial 15	Trial 16	Trial 17	Trial 18	Trial 19	Trial 20	Trial 21	Trial 22	Trial 23	Trial 24	Trial 25	Right	Trial 1	Trial 2	Trial 3	Trial 4	Trial 5	Trial 6	Trial 7	Trial 8	Trial 9	Trial 10	Trial 11	Trial 12	Trial 13	Trial 14	Trial 15	Trial 16	Trial 17	Trial 18	Trial 19	Trial 20	Trial 21	Trial 22	Trial 23
	-0.719214	0.154399	-0.635022	-0.318518	0.750079	-0.853914	0.174151	-2.62237	0.333358	-1.56253	0.54105	0.133041	-2.76642	-0.272061	1.71415	-0.0536029	-1.21089	-0.645587	1.04354	-1.05036	-0.0489797	0.380371	-0.515713	-0.722917	1.04514		-1.00229	1.2669	-0.934416	-0.188373	-0.552419	0.147799	-0.386824	0.00218571	-1.66141	1.68351	2.47351	0.778661	1.30227	0.373997	-0.907952	-0.692543	-0.240027	1.4685	-0.402746	-2.47961	-0.60461	0.28265	-3.33518
	-0.73279	1.16395	-0.522433	-0.368002	0.645194	-0.446336	0.0275601	-2.60802	0.23929	-1.82397	0.558987	0.250441	-1.86509	-0.300383	1.29626	-0.0171095	-1.0507	-1.33267	1.85501	-0.766281	0.000379812	0.0159675	-0.64029	-1.14014	0.945171		-0.997859	1.04972	-0.40077	-0.167204	-0.330554	0.192816	-0.546613	-0.0376756	-1.58272	1.70852	2.4007	1.26616	1.40554	0.733293	-0.913707	-0.953952	-0.197824	1.39499	-0.541346	-1.96141	-0.839163	0.532366	-3.27249
	-0.637234	2.2567	-0.39844	-0.171547	0.600095	-0.551753	0.0791267	-2.44841	0.0359766	-1.67005	0.559911	-0.0366356	-0.938034	0.0553096	1.01214	0.00941982	-1.05277	-0.81386	1.99434	-0.627623	0.0185039	0.123074	-0.901159	-0.831508	0.917756		-0.993371	0.727176	0.0644141	0.0959905	-0.106394	0.0574326	-0.616754	-0.102616	-1.40237	1.32533	2.09324	1.19737	1.68018	1.085	-0.820628	-0.536751	-0.451978	1.61098	-0.847769	-1.9626	-0.848011	0.344586	-2.59359
	-0.57489	2.59773	0.104031	-0.0609808	0.908241	-0.793462	-0.16371	-1.97366	-0.122	-1.5916	0.701882	0.456104	-0.744684	0.373057	0.672528	0.00695491	-1.0131	0.17912	2.34546	0.188294	0.0162604	0.216498	-0.778775	-0.373432	0.656929		-1.0173	0.072966	0.639459	0.348571	0.197447	0.137876	-0.859935	-0.703778	-1.29859	0.879036	1.69952	0.888957	1.99005	1.23237	-1.21195	-0.681909	-0.922122	1.28883	-1.50035	-2.06678	-0.963035	0.394065	-1.98458
	-0.559475	2.95287	0.0326004	-0.037005	1.12935	-0.891671	-0.152952	-1.33073	-0.216693	-1.24732	0.620473	0.212096	-0.388062	0.553298	0.340547	-0.0182514	-0.91203	1.01157	2.422	0.658379	0.0100629	-0.136539	-0.877728	-0.30125	0.363415		-1.03134	-0.434613	0.822169	0.317503	0.704806	0.0878743	-0.906451	-0.449475	-1.7682	0.534213	1.65679	0.886837	1.56964	1.37229	-1.65012	-0.402552	-0.712407	1.03471	-1.82919	-2.01354	-0.802291	0.499707	-0.672913
	-0.611521	2.49741	0.0777421	-0.0270743	0.753844	-1.06105	0.140877	-1.24635	-0.355436	-1.3707	0.601653	0.662633	0.287638	1.1564	0.33643	-0.00871816	-1.15344	1.01548	1.77868	0.646347	0.0302895	-0.553812	-0.31816	-0.282704	0.408932		-0.720075	-0.715298	0.695961	0.202996	0.707324	0.178727	-0.586585	-0.745128	-2.13446	0.336975	1.66028	0.62952	0.963215	1.22183	-1.47444	-0.460532	-0.674916	0.397287	-1.67984	-1.875	-0.617146	0.20811	0.919913
	-0.638811	0.436055	0.460112	-0.0295179	0.46524	-0.556807	0.13754	-1.13106	-0.631878	-1.92785	0.309088	0.897463	-0.171493	1.24647	0.448002	-0.0251521	-1.77683	0.747648	1.06702	0.468492	-0.0162049	-0.907207	-0.25303	0.103336	0.329856		-0.353302	-0.81483	0.323632	0.350236	0.993032	0.0492368	-0.947463	-0.685812	-1.95859	-1.12096	1.06075	0.418708	0.0588836	1.19851	-1.27475	-0.536877	-0.616395	0.371191	-1.54678	-2.11674	-0.359356	0.157791	1.80082
	-0.553803	-1.37016	0.923769	-0.124064	0.188074	-0.750224	-0.0357678	-0.789933	-0.727207	-1.28101	-0.0406842	0.762943	0.00988957	1.09798	0.520999	0.013022	-2.67082	1.08211	0.672107	0.294368	-0.0244607	-1.15409	0.363363	0.158096	0.119176		-0.427575	-0.555389	-0.202222	0.13214	0.900598	0.13555	-0.764528	-0.667412	-1.39002	-2.24868	0.821346	0.571164	0.0281083	0.97564	-1.3555	-0.506847	-0.878697	-0.452478	-1.39579	-1.98221	-0.106046	-0.0382951	0.805103
	-0.577555	-5.27067	0.970594	-0.229452	0.150813	-1.03769	-0.129366	-0.562569	-0.690947	-1.60314	0.159347	1.02429	-0.184814	1.19326	0.459583	-0.00165106	-2.42923	1.0356	0.335429	0.428469	0.00368731	-1.03969	0.617056	0.375161	-0.00957399		-0.654548	-0.403204	-0.873272	-0.0631812	0.7423	0.305329	-0.903801	-0.653621	-0.752612	-2.19604	0.100979	0.257903	-0.453204	0.697783	-0.931047	-0.324631	-1.6261	-0.622095	-1.48465	-1.49175	-0.18137	-0.362718	1.31286
	-0.507946	-0.190723	0.995093	-0.443836	0.202306	-0.396071	-0.428156	-0.0627014	-0.52837	-2.04519	0.217151	1.07107	0.250952	1.15325	0.407044	-0.0525772	-2.1859	1.09076	-0.36755	0.159448	0.0921605	-0.845567	0.822956	0.883348	-0.161524		-0.397587	-0.358033	-0.994866	0.247247	0.691028	-0.127629	-0.700995	-1.68666	-0.664435	-2.30536	-1.28165	0.522226	-0.871259	0.395782	-0.624809	-0.18183	-1.42722	-0.533419	-1.61451	-1.32449	0.0306194	-0.458658	1.28096
	-0.644214	-0.65702	0.909451	-0.6312	-0.0808592	-0.870385	-0.669769	-0.192678	-0.54201	-2.17694	-0.0902069	1.43818	0.166198	-0.177886	0.674284	0.0176134	-1.56377	0.584738	-1.05665	-0.144997	-0.044981	-0.819871	1.35379	0.925871	-0.198699		0.253474	-0.396359	-0.963895	0.435018	0.569154	0.0589656	-0.530341	-1.27399	-0.58944	-2.7762	-1.43047	0.843116	-0.768139	-0.226371	-0.994062	-0.114921	-1.09796	-0.672883	-1.89405	-1.22091	0.1572	-0.742015	1.0959
	-0.68781	-0.986361	0.649667	-0.55014	-0.207018	-0.644143	-0.752415	-0.57104	-0.541904	-2.43779	-0.0838241	1.79678	-0.0719632	0.0830817	0.729704	-0.0649528	-1.12483	0.247324	-0.771294	-0.023157	0.12884	0.129471	1.69391	0.98013	-0.329879		0.451658	-0.343256	-1.40348	0.347167	0.418378	0.370446	-0.335382	-0.840504	0.0245555	-2.82328	-1.13649	0.835977	-0.603426	-0.339619	-0.937878	-0.161763	-1.18677	-0.549249	-2.05251	-1.2699	0.420561	-1.12178	0.730587
	-0.761375	-1.84658	0.445969	-0.789663	-0.309643	-0.0260855	-0.879048	0.565861	0.0683039	-2.50427	0.151823	1.85727	0.0909033	0.850342	0.951982	-0.0187665	-0.329192	-0.123971	-0.508103	0.176714	0.00133512	-0.122797	1.29076	1.12937	-0.234351		0.278004	-0.351493	-1.01787	0.196464	0.228642	0.145881	-0.44403	-0.856743	-0.16671	-2.53272	-1.62836	0.974828	-0.249062	-0.751229	-1.00205	-0.23416	-0.994779	-1.11997	-1.91865	-0.84326	0.62991	-1.16947	-0.249712
	-0.704541	-2.85507	0.253343	-1.07691	-0.384135	0.239166	-0.701527	1.0697	0.525833	-2.62992	0.335682	1.66114	0.29525	0.874513	0.721663	0.0270228	0.169302	-0.286131	-0.644686	-0.248702	-0.0547974	0.407973	0.842752	0.985241	0.0224466		0.174483	-0.415698	-0.897197	-0.0805668	0.0838069	-0.00931756	-0.42979	0.0720726	0.0967302	-2.42659	-1.65992	1.2868	0.180579	-0.703927	-0.878138	-0.132903	-0.672182	-0.995915	-2.37139	0.146281	0.687528	-1.06217	-0.580934
	-0.425537	-1.91295	-0.00242253	-1.06544	-0.518488	-0.356108	-0.549435	0.9691	0.563847	-2.33222	0.833319	1.12241	-0.495055	0.657284	0.484266	-0.0570856	0.546494	-0.952636	-0.701984	-0.901569	0.00169181	0.17314	0.844854	0.795806	0.0539616		0.220728	0.401354	-0.591894	-0.183546	0.118191	-0.102985	-0.56111	0.646034	0.859273	-1.9935	-1.3069	0.994757	0.644477	-1.03368	-1.11902	-0.23619	0.318435	-1.18703	-2.43503	1.54905	0.814589	-0.785225	-0.737407
	-0.223367	-1.49816	-0.210201	-0.208472	-0.702614	0.0537037	-0.261365	0.664569	0.928584	-2.3354	0.998253	0.720139	0.189853	0.570034	0.545342	0.0196476	0.944601	-1.18191	-0.703864	-0.355728	0.0615479	0.410524	0.148878	0.705475	0.0423764		0.0310524	0.0362374	6.3945	-0.270889	-0.102998	-0.0317299	-0.543079	1.36235	0.771354	-1.50596	-1.32846	0.465976	0.995324	-1.25473	-0.76501	-0.253879	0.847664	-1.25415	-2.66121	2.64842	0.825483	-1.00495	-0.838075
	-0.263809	-0.385002	-0.245751	-0.314822	-0.822615	0.171521	-0.266681	0.32578	1.1189	-2.17523	0.785075	0.59751	-0.645359	-0.236315	0.216709	-0.0815503	0.792085	-0.637775	-0.105198	-0.0988844	-0.0171144	0.211831	-0.195649	0.286608	0.2573		-0.0759034	-0.151064	0.489203	-0.281469	-0.791857	-0.0528922	-0.510315	1.49411	0.552445	-1.27307	-1.75685	0.59416	1.14981	-1.39499	-0.885552	-0.292037	1.1254	-0.872697	-2.72753	3.16857	0.918751	-1.41679	-0.97485
	-0.311606	-0.251101	-0.285047	-0.133226	-0.935924	0.2922	0.20194	0.802847	1.1039	-1.96338	0.834121	0.501143	0.044749	-0.670664	-0.146969	0.0471441	1.18525	-0.421996	0.159585	-0.271363	0.0250275	0.326418	-0.107156	-0.103995	0.332379		-0.151212	0.165834	0.583111	-0.288479	-0.744961	0.0672664	-0.653055	1.35915	0.195606	-0.850386	-1.70692	0.251523	1.22716	-1.28798	-0.772772	-0.347671	1.02121	-0.371757	-2.42747	3.45403	0.798757	-1.3722	-1.01229
	-0.107726	-0.197777	-0.467927	0.150912	-0.971452	0.813466	0.106087	1.17971	1.2336	-2.10387	0.867681	0.680644	-0.218858	-0.705873	-0.332812	-0.0715739	0.454035	-0.357036	0.075979	-0.245772	-0.108039	0.231829	0.0958858	-0.388374	0.0945855		-0.0902214	0.492398	-9.05408	-0.325101	-0.457445	0.345522	-0.545018	0.9716	0.599663	-0.359665	-0.838381	-0.169783	1.43709	-1.23292	-1.01493	-0.21902	0.922758	-0.186916	-2.13535	2.85429	0.785448	-0.933792	-0.680387
	0.121379	0.630475	-0.346318	0.333292	-1.0029	0.832735	0.0948778	1.08897	1.27095	-2.49098	0.673393	0.430198	-0.802032	-0.229762	-0.313034	-0.00147415	0.277044	-0.333532	-0.235416	0.142454	0.0917949	0.255108	-0.106827	-0.680721	0.100064		-0.138405	0.281502	-0.51056	-0.601078	-0.344971	0.297792	-0.595024	0.586288	0.611601	0.0373676	-0.673082	-0.170735	1.54782	-0.985875	-1.45073	-0.200601	0.506176	-0.252435	-1.87112	2.71172	0.347968	-0.327945	-0.598794
	0.0568773	0.853127	-0.0790696	0.293494	-0.984557	0.526061	0.0703811	0.467056	1.08663	-2.56883	0.655047	0.222738	-0.024863	-0.575233	-0.441928	-0.0231769	0.0706516	-0.186432	-0.224549	0.681339	-0.0760782	0.267145	0.207563	-0.905336	0.227583		-0.228889	0.222728	-0.453631	-0.86437	-0.276433	0.214099	-0.9432	0.319893	1.31346	0.65134	0.718683	-0.737695	1.31523	-0.389696	-1.40744	-0.542018	1.17506	-0.0437609	-1.72075	2.41844	0.139425	0.799044	-0.452596
	-0.22754	-1.42709	0.00821696	0.46293	-0.967954	0.53013	0.328137	-0.159367	0.76385	-2.2316	0.813636	-0.0638478	0.0240064	-0.695826	-0.563624	-0.02199	-0.485736	0.675118	-0.290111	0.658669	0.0834489	0.689311	0.757532	-0.951879	0.254582		0.00676019	-0.0353071	-0.243912	-0.816396	-0.308403	0.130407	-0.623584	0.176573	1.18602	1.10162	1.86799	-0.457378	0.887108	0.270422	-1.82076	-0.0887502	1.59585	0.353504	-1.56682	1.60447	0.0515209	-0.37732	-0.404836
	-0.263403	-1.75053	-0.279815	0.562288	-1.08277	0.19496	0.221094	-0.128384	0.582776	-2.0476	1.26304	-0.146952	-0.292454	-0.851615	-0.333859	-0.00490933	-1.06758	0.828899	-0.409463	0.767256	-0.0611459	0.62952	0.268241	-1.13375	-0.0502793		0.142518	-0.226404	-0.47369	-0.78273	-0.503288	0.0295272	-0.142713	0.570921	1.3256	1.10816	2.42661	-0.263546	0.161448	0.177653	-1.83911	-0.351592	0.82649	0.325661	-1.75589	0.536506	0.00339993	0.923309	-0.239884
	-0.198174	-1.70588	-0.599678	0.446711	-0.820145	0.196478	0.22049	-0.0622653	0.329439	-1.88349	1.15057	-0.183639	0.214156	-0.39089	-0.407192	-0.0314505	-0.814674	0.522437	-0.560533	1.00063	0.0543037	0.53779	-0.0704115	-1.17686	-0.252912		0.277971	0.118614	0.0863461	-0.906666	-0.565253	0.00184637	-0.335462	0.498348	-0.194106	1.29838	2.8851	-0.27679	-0.0900744	0.442442	-1.74621	-0.327814	0.234158	-0.0152217	-1.94498	-0.322224	0.0634188	1.52547	0.224999
	-0.251814	-1.25737	-0.746308	0.384099	-0.698175	0.102475	-0.23543	-0.152456	-0.0557289	-1.77437	0.344827	-0.426091	0.244936	-0.703917	-0.356753	-0.00605592	-0.924724	0.178398	-0.563299	0.639781	-0.000308162	0.566735	-0.150462	-1.05777	-0.204397		-0.0635336	0.105938	-0.106271	-0.886917	-0.497696	-0.00100315	-0.0802498	0.802836	-0.913111	1.28633	2.43376	-0.353323	-0.233101	0.535285	-1.86202	-0.366129	0.377118	-0.42483	-1.53115	-1.22627	0.401044	2.0536	0.592056
	-0.246912	-0.985283	-0.56862	0.571832	-0.4344	-0.201956	-0.112748	-0.235544	-0.317789	-1.48246	-0.594356	-0.247635	0.49903	-1.47319	-0.396599	-0.0100567	-1.15963	0.181495	-0.724862	0.460269	0.0573238	0.830105	-0.0189765	-0.920296	-0.365621		0.144226	0.160459	0.384752	-0.59449	-0.648121	-0.368908	-0.155172	0.608791	-1.1616	1.83992	2.21691	-0.490505	-0.339711	0.727424	-1.91072	-0.36544	1.16764	-0.732337	-1.23131	-2.03826	0.801492	1.83946	0.615829
	-0.242688	-1.15978	-0.373113	0.416207	-0.121057	0.94865	-0.0629975	-0.31312	-0.438197	-1.26563	-0.76536	-0.362794	0.745943	-1.25471	-0.443244	-0.0150356	-0.612274	0.350147	-0.605299	0.503471	0.0131711	0.634679	-0.0830257	-0.705606	-0.411671		0.262283	-0.0893791	0.40425	-0.174189	-0.652607	-0.345778	-0.33023	-0.139165	-0.759662	2.00324	2.09683	-0.775542	-0.617669	0.504096	-1.71483	-0.253935	1.46202	-0.791897	-1.22936	-2.6067	1.02653	1.65635	0.287827
	-0.246753	1.10508	-0.232077	0.363831	-0.178808	1.06668	-0.137344	-0.156899	-0.541208	-0.987423	-0.912042	-0.15924	0.693398	-1.40123	-0.421044	-0.00814732	-1.00078	0.0938291	-0.567687	0.242071	0.0717294	1.08191	-0.0472786	-0.607021	-0.214476		0.13939	-0.00635169	0.597557	0.335987	-0.366536	-0.322649	-0.0835143	-0.667967	-0.840806	2.32241	2.03225	-1.03862	-0.99321	0.338745	-2.14636	-0.261151	1.4932	-0.671418	-0.745052	-2.97779	1.01462	1.38072	-0.0221612
	0.00916404	-1.13568	0.0350751	0.254253	-0.360655	0.536441	-0.0695382	-0.152298	-0.498009	-0.868051	-1.143	-0.240752	0.139831	-1.08029	-0.214811	0.00241094	-0.7201	0.0613217	-0.47943	-0.771698	0.110521	1.5408	-0.126541	-0.420008	-0.0407909		-0.100063	0.283073	0.56796	0.868231	-0.337622	-0.247506	-0.654713	-0.552609	-0.999876	1.77017	1.31274	-1.31466	-1.18767	0.0564182	-1.29665	-0.112102	1.1408	-1.05181	-0.293171	-2.57451	0.989569	1.15947	-0.266268
	-0.174999	-0.594757	0.124376	0.488183	-0.272214	0.288561	-0.0206282	-0.502727	-0.678458	-0.586938	-1.08894	-0.150439	0.479695	-1.33258	0.281009	-0.031985	-0.662825	0.277677	-0.55123	-0.987267	-0.0704513	1.31464	-0.0335022	-0.312139	-0.0259271		-0.134948	0.700051	0.975496	1.18006	-0.391428	-0.313735	-0.750651	-0.776087	-0.89612	0.418549	1.56188	-1.57515	-1.47212	0.228597	-0.978268	-0.394591	0.651829	-1.43509	0.15953	-2.42895	0.818316	0.762262	-0.53673
	-0.241351	-0.410388	0.0660676	0.456065	0.0341117	0.337362	-0.329001	-0.895783	-0.751989	0.147899	-1.09852	0.106213	0.449237	-1.19304	0.071459	0.0486308	-0.697799	0.264417	0.100206	-0.743601	-0.00186563	0.657052	-0.150027	-0.359896	0.0421717		-0.051045	0.480182	0.414244	1.26423	-0.476065	-0.466591	-0.82629	-0.875115	-1.10639	-0.0445619	1.38217	-1.94725	-1.72641	0.382254	-0.539273	-0.17805	0.145114	-0.425917	0.3907	-2.22785	0.463478	0.778727	-0.731356
	-0.184633	-0.0164598	-0.148575	0.188513	0.139342	0.74277	-0.174929	-0.975869	-0.810485	1.02752	-1.27296	0.143646	0.386161	-0.620422	0.385701	-0.0230414	-0.653797	1.02083	0.63057	-0.655708	0.0138468	0.140194	-0.511901	-0.438216	-0.23597		-0.221254	0.609665	0.489159	1.53052	-0.269676	-0.171993	-0.921021	-0.947062	-1.39889	-0.735743	0.304371	-1.4559	-1.68518	0.00784719	-0.359598	-0.198286	0.033481	0.559405	0.663036	-1.48645	0.092527	0.628053	-0.741745
	-0.30869	1.22656	-0.257108	0.0398218	0.286302	0.056129	-0.271284	-0.946494	-0.93473	0.892191	-1.27714	0.521261	0.346279	-0.52697	0.802454	0.0753559	-0.645371	1.54406	0.636779	-0.0675351	0.0437477	0.355905	-0.384198	-0.265961	-0.350109		-0.157796	0.517143	0.607806	1.66748	0.0640032	-0.217984	-0.875111	-1.47463	-1.58758	-1.18456	-0.0158675	-1.46895	-1.44471	0.0315301	0.0102195	-0.177989	-0.631218	0.350946	0.918547	-0.985375	-0.0979649	0.264157	-1.17269
	-0.000369461	1.66528	-0.0410455	-0.195047	0.344378	0.244922	-0.425423	-1.1191	-1.08954	1.22447	-1.07857	1.04993	0.115349	0.473549	0.894038	-0.0806062	-0.424392	1.35284	0.772023	0.591766	-0.244836	0.401878	-0.935836	-0.127747	-0.147988		0.0595202	0.416202	0.278956	1.53154	0.347559	-0.304812	-0.936327	-1.9633	-1.12705	-0.750471	0.251088	-1.46715	-1.55683	-0.168631	0.148257	-0.264547	-0.971851	0.0802147	0.738473	-0.348766	-0.205222	0.16734	-1.58368
	0.353963	2.49946	0.0352867	-0.306913	0.346887	-0.203277	-0.41637	-1.3247	-1.12508	1.28431	-1.20173	1.32677	-0.326634	0.446667	0.761684	-0.0441504	-0.332828	0.712094	0.943197	0.545055	0.119269	-0.120259	-0.862626	-0.0689597	0.147076		-0.0160858	0.239792	-0.0238671	1.21617	0.702748	-0.155792	-0.700231	-1.86454	-0.390742	-0.654433	0.29921	-1.31261	-1.51141	0.00288646	0.166772	-0.17334	-0.400414	0.134985	0.373765	0.125326	-0.406737	0.0659497	-1.79694
	0.514062	2.80402	-0.142474	-0.480776	0.435717	-0.804015	-0.258316	-0.910155	-1.04744	1.11231	-1.19337	1.09633	-0.433027	0.449278	0.948771	0.0304428	-0.318713	-0.343515	1.48196	0.417464	-0.118571	-0.0534846	-0.548596	0.11564	0.409062		0.237614	-0.128288	-0.647896	0.691475	0.991319	-0.157812	-0.91942	-1.1418	0.0921816	-0.327777	0.220423	-0.803617	-0.537078	-0.296586	0.224666	-0.349755	-0.580759	0.395868	-0.115014	0.134805	-0.332024	-0.461099	-1.82806
	0.808739	0.804586	-0.224213	-0.641627	0.421468	-0.34823	-0.275982	-0.422717	-0.27679	1.1294	-1.23274	1.16643	0.0566494	0.292318	0.911393	-0.0914995	-0.283173	-1.09018	1.60775	1.00273	0.125517	0.307437	-0.146596	0.512879	0.594811		0.226759	-0.788598	-0.908924	0.61475	1.1526	-0.261152	-0.943582	-1.07061	0.913409	-0.84978	0.119413	-0.531938	0.491876	-0.553336	0.0859175	-0.407903	-0.311515	0.812117	-0.523234	-0.0261133	-0.217173	-0.707125	-1.81981
	1.24968	-0.0775801	-0.278323	-0.80202	0.530162	-0.193747	-0.311923	-0.537575	0.379024	0.93336	-1.02134	1.42613	-0.451743	0.627708	1.10367	0.0810306	-0.474493	-1.44676	1.70194	1.56982	0.0244059	0.296457	0.594222	0.610966	1.11351		0.331227	-0.838343	-0.979617	0.339154	1.07391	-0.182926	-1.38574	-0.471187	1.62895	-0.919112	-0.365286	0.200026	0.615303	-0.412186	-0.0960256	-0.517283	-0.470739	0.825956	-0.563649	-0.267305	-0.270946	-0.859407	-1.90683
	1.37939	-1.18226	-0.20823	-0.829679	0.926267	-0.621969	-0.296013	-0.695607	0.0492605	0.21917	-0.468391	0.981575	0.835467	0.725785	1.02257	-0.00123322	-0.621202	-1.47638	1.79331	2.40143	0.173582	0.86226	0.943405	0.532357	1.55456		0.338596	-0.587345	-1.27175	0.00195386	1.08273	-0.260523	-0.91192	-0.418575	1.38416	-0.791406	-1.60736	0.771369	0.498683	-0.5445	-0.375672	-0.749581	-1.00873	0.879677	-0.242739	-0.562354	0.0663197	-0.878266	-1.93549
	2.09751	-0.08041	-0.300502	-0.706399	1.58491	-0.683739	-0.0302524	-1.0989	-0.0205714	-0.370111	-0.0831241	0.36524	1.04263	0.161964	1.37448	-0.0175093	-0.333004	-1.18742	1.49751	5.18063	0.00653225	0.7599	0.864016	0.686074	1.98138		0.0876022	-0.571247	-1.18041	-0.124766	1.12867	-0.192351	-1.41375	-0.857683	1.58329	-1.61745	-5.11173	1.01798	0.770975	-0.690581	-0.209011	-0.892673	-0.380812	0.965927	-0.350187	-0.966493	0.178554	-0.979698	-1.64607
	2.18037	1.03186	-0.215308	-0.357868	1.76448	0.413501	0.136781	-1.276	-0.0405802	-0.77309	1.08167	0.0222477	1.02705	0.351388	1.67589	-0.0352114	1.01277	0.0551387	1.14144	5.63837	0.62516	0.506875	1.92248	1.40537	2.05974		-0.0996589	-0.519232	-4.38853	-0.246838	0.757676	-0.0783728	-3.19553	-0.961708	1.32653	-4.23309	-5.26822	0.424338	1.1884	-0.468857	-1.07483	-0.738866	-0.0671343	1.2672	-0.670253	-1.01563	0.449252	-0.578848	-1.30629
	3.1049	1.55123	0.132516	0.0293263	1.99546	2.72175	1.28508	-1.18196	0.0350491	-1.12022	1.56723	-0.121053	1.17723	1.86196	3.1759	-0.0245035	2.25347	0.871082	1.51745	5.40571	1.32076	-0.0145119	3.037	1.81707	2.16593		-0.251141	-0.526113	-1.35609	-0.908377	0.604766	-0.187419	-4.47144	-1.46049	0.258301	-3.5403	-5.94242	0.421406	0.981149	-0.776668	-1.84806	-0.154388	-0.541752	1.13312	-1.09463	-1.1178	0.803681	-0.677366	-0.918133
	3.50454	0.232493	0.440015	0.148213	1.69274	4.63938	3.19083	-0.842318	0.425464	-1.21461	2.10557	-0.278362	1.80449	2.84757	3.65896	0.00529077	5.30379	1.67113	1.77017	5.88678	1.73945	0.4549	3.81329	1.93575	2.16606		-0.484308	-0.695931	-0.55935	-2.52204	0.218293	-0.726164	-4.93861	-1.83943	-1.22869	-5.48555	-7.89559	0.316078	0.852845	-0.783677	-1.26626	-0.972401	-1.71873	0.465471	-2.0648	-1.47052	0.331433	0.342569	-0.739468
	4.06923	-0.744013	1.37134	-0.229326	1.58216	6.83212	5.24412	-0.333658	2.0965	0.314872	2.929	0.819518	0.987115	3.0572	3.0613	1.85907	6.03169	2.71756	1.83511	6.52168	2.34711	1.33989	5.1438	1.93752	1.73494		-0.596687	-0.778923	-0.0763517	-3.4867	-0.340862	-2.30362	-6.36203	-1.73005	-1.90073	-6.9548	-6.81195	-0.0401027	0.910645	-1.59236	-2.2285	-2.40907	-2.93341	-0.988629	-3.92717	-2.7107	-0.863987	-0.0218893	-0.549648
	4.24603	-1.99636	2.01903	0.275126	0.665269	7.75211	6.41557	1.14675	2.942	2.27388	3.49567	2.44	2.06391	2.56325	3.94754	4.60571	7.63426	3.67912	3.39775	6.73262	2.88264	1.77387	6.73188	2.02431	1.80775		-0.68628	-1.458	-1.18138	-4.54289	-1.50433	-3.2762	-8.80184	-1.37416	-1.22173	-6.57679	-6.453	-0.14585	0.671189	-1.95824	-3.8344	-3.55091	-3.03564	-1.86315	-5.85061	-4.29613	-1.38701	-0.411296	-1.1112
	4.13443	-1.08498	2.59623	0.290038	0.976393	8.78729	6.93377	2.15194	4.22211	3.33598	4.49317	1.67713	3.58242	3.07494	4.30268	7.11983	10.2192	4.43654	4.22467	5.84786	3.68484	3.58805	7.75311	2.25598	1.71129		-0.493559	-1.86988	-0.968795	-5.41816	-1.52506	-4.18363	-8.51485	-1.9554	-0.937973	-5.07948	-5.12586	0.428697	-0.0331016	-1.92704	-4.87355	-4.30756	-3.26958	-0.526468	-6.81389	-4.64814	-3.00441	-0.982078	-2.14795
	3.60518	-0.17898	2.20738	-0.140425	1.74402	7.37316	6.70701	3.7249	5.58243	4.78059	3.96687	0.763259	4.94799	2.95625	4.50315	7.50697	11.0586	4.79394	4.87154	5.53667	3.09718	5.06626	7.27834	2.32578	0.638534		-0.343347	-1.29825	2.06329	-6.04422	-2.72118	-5.77132	-8.06499	-2.82811	-1.61156	-2.89149	-3.58568	-0.564903	-0.774298	-1.33406	-6.26981	-3.09893	-3.05945	0.0644489	-6.58993	-5.00992	-4.94018	-0.987875	-3.64783
	2.72202	-0.870655	1.26555	-1.22451	2.26502	8.74685	6.24167	3.18534	5.65111	5.97496	2.35053	1.36477	4.40421	4.26332	3.41831	6.61736	9.9094	5.06802	5.92788	5.16123	3.00484	6.49852	7.81991	2.31833	0.0775964		-0.710296	-1.51901	-2.02919	-6.8723	-4.09226	-6.28698	-7.38364	-4.08054	-2.09609	-0.930424	-1.35712	-0.219926	-0.804964	-2.67712	-7.70813	-2.63244	-3.49244	-0.438577	-6.39936	-5.40136	-6.60251	-1.41947	-5.78339
	0.944327	-1.10655	0.467348	-1.15693	0.996325	8.97705	5.53898	3.61943	6.23002	7.30393	2.11409	2.4307	3.63174	2.83316	0.670288	6.0276	9.37603	6.09834	5.71338	5.55401	2.89377	6.90948	7.62033	2.61964	0.0899131		-1.43395	-1.4029	-1.59811	-7.63166	-4.54287	-8.35645	-6.51104	-7.27454	-3.39806	-2.0759	-1.27509	-0.191922	-1.54483	-5.81459	-8.44457	-3.37752	-3.89896	-0.403633	-7.0008	-5.38666	-7.63616	-2.07211	-5.7695
	-2.00233	-0.957517	0.105739	1.10518	-0.0848818	7.90748	4.50059	5.02878	6.69528	8.28586	1.98955	3.60983	3.16518	2.55961	-0.0751184	5.12811	8.21697	5.57643	6.01773	5.85394	2.46017	6.11463	7.92286	2.88631	-0.140628		-1.21552	-0.555234	-2.28195	-8.45022	-5.44689	-9.19767	-6.38702	-11.3648	-4.76051	-1.637	-5.6727	-0.537879	-1.60476	-5.37894	-8.20418	-4.14643	-4.0266	-1.02531	-6.44815	-4.524	-7.88028	-1.94483	-5.91408
	-1.35942	-1.12936	0.0198042	2.44534	-0.317139	8.10192	4.35182	6.35102	7.07301	7.35023	0.820731	3.74225	2.99936	4.32839	1.5399	5.19025	6.98561	6.86735	6.45698	6.45794	2.51088	6.48147	7.11489	2.23965	-0.0551225		-0.592782	-0.251852	-2.68512	-9.74444	-5.62131	-8.74074	-5.53513	-11.4957	-5.10764	-1.84143	-7.22398	-0.6229	-1.2487	-5.37977	-6.42391	-3.78308	-4.72909	-2.40411	-6.76867	-5.00411	-6.85284	-1.61838	-7.20122
	-1.22794	-0.217965	0.485049	3.01051	-0.241317	8.18059	5.83904	7.12987	5.68775	7.04607	-0.657267	3.40542	3.84037	5.58233	3.84542	4.43006	6.23082	6.28135	5.96103	7.55263	2.31879	7.37655	4.55279	1.06915	0.0759979		-0.150117	-0.67758	-3.03195	-8.85296	-5.7677	-6.74912	-5.36545	-9.38393	-4.22258	-2.76463	-7.14076	-1.05394	-1.00249	-3.77748	-6.14696	-4.42609	-5.42992	-3.18349	-6.65661	-6.38327	-5.87908	-2.00425	-7.68273
	-2.78435	-1.19082	1.78712	3.34389	-0.253418	5.49845	4.37135	7.87527	4.19432	5.2449	-0.659739	3.32779	4.53943	6.08385	4.81927	4.07444	5.75547	7.72402	5.33562	8.32136	2.408	9.65441	0.688074	0.719265	-0.0112036		-0.102398	-0.773068	-2.52512	-6.72451	-7.26384	-5.30337	-3.30604	-5.08453	-2.88475	-1.69797	-2.98641	-1.90695	-0.715887	-2.7584	-5.65197	-4.6134	-5.84695	-3.80138	-5.21053	-6.73559	-7.10201	-3.26748	-6.72666
	-0.976011	-1.62053	2.39546	2.19584	-0.394185	1.59644	4.13888	8.61161	3.80237	4.62219	-1.40536	3.92056	4.93978	5.14026	3.92921	3.79322	5.02151	6.58737	4.69676	8.28682	2.43753	9.59282	-2.09744	-0.587628	0.451374		-0.281283	0.296211	-2.72778	-6.24741	-7.42086	-3.87227	-1.77219	-2.47318	-0.511381	1.06	1.57635	-1.97989	-0.19983	-3.69657	-4.96372	-2.92818	-5.12384	-5.4943	-1.8512	-6.3467	-7.7262	-4.7261	-7.13149
	0.858412	0.346183	3.6694	0.723016	-0.465796	0.322624	4.09716	9.73844	4.86474	4.5762	-2.24226	5.67733	5.13656	4.62269	5.2231	3.86997	5.32284	4.9434	3.81079	5.48288	2.42623	9.65924	-3.07676	-0.588672	1.08374		0.702819	0.696062	-3.34684	-4.47439	-6.69505	-2.63201	-1.36897	-1.31353	-0.498095	-1.05047	5.18912	-2.05752	-0.161585	-3.69106	-4.28731	-0.404479	-5.09368	-6.85169	0.772756	-5.19837	-6.11678	-5.2558	-6.55714
	1.60287	0.180161	2.70555	0.583645	-0.314401	-2.08864	1.56558	11.1744	5.94721	3.8502	-1.34092	7.43516	5.3355	4.96895	5.13082	4.36031	5.49232	4.63929	3.05276	0.958057	1.83623	8.11896	-2.90322	1.40317	2.10109		0.973472	1.48889	-4.19356	-2.77939	-4.31826	-2.33728	-0.537145	0.844687	1.48146	-2.43882	5.64072	-3.49431	0.0344691	-3.27966	-2.87087	0.0838392	-5.80077	-7.83401	-0.265615	-2.52869	-4.43195	-6.57816	-9.03054
	4.38058	-0.205661	0.778538	0.0791028	-0.137866	-2.43965	-0.121845	9.82663	5.3457	3.15776	0.327634	8.3522	5.25242	5.48808	5.06151	5.53326	4.52094	4.02865	3.14118	1.05716	1.75728	8.87679	-1.78667	1.92769	3.24258		0.18538	1.95964	-4.21547	-1.99781	-2.15861	-1.8907	-2.23868	2.67059	2.94	-3.16534	5.10183	-6.23473	0.685683	-3.50814	-2.88516	-0.934063	-5.28087	-8.09215	-0.664165	-3.92883	-3.53386	-7.41391	-9.21014
	5.33893	-0.803935	-1.36038	1.12916	-0.0830921	-2.07824	-1.06021	8.2216	3.44552	3.41697	1.33292	8.35352	4.1766	6.80378	5.42034	7.03322	3.40442	3.75633	3.88162	1.83686	1.72534	7.5092	-0.638803	1.09064	2.9273		-2.66141	1.59433	-3.92881	-1.96973	-1.15602	-2.02901	-3.69931	2.75383	3.66261	-4.284	3.18391	-6.05636	-0.988358	-5.68949	-3.62352	-1.35037	-4.73208	-7.3643	-0.318948	-6.33592	-3.02267	-7.89077	-7.88678
	6.85107	-1.85543	-2.09184	4.82524	0.541544	-1.6595	-1.68891	7.89689	2.01086	2.33845	1.42803	4.97687	3.44257	7.74777	6.1739	7.92749	2.33873	2.78499	4.26213	2.92055	1.406	6.23219	0.456048	0.802816	2.7319		-4.21292	-0.189592	-3.43486	-2.52351	-3.1018	-1.13221	-4.27812	2.43776	3.34986	-4.33342	2.30245	-6.28684	-3.32579	-7.57534	-3.35632	-1.98984	-2.97343	-6.3732	0.238366	-7.90112	-3.40872	-8.12854	-8.55945
	8.65654	-2.25691	-1.47731	4.19302	0.666993	-2.29829	-1.31799	6.50833	0.97699	1.28678	0.773179	1.40877	2.74021	9.0212	10.2785	6.97369	1.92154	3.42148	3.59029	2.58107	0.283515	5.58191	1.19605	0.479329	0.917813		-4.71749	-2.97275	-2.81052	-3.0173	-7.38064	-1.0057	-4.19838	1.62595	0.787313	-2.91267	1.6769	-6.95775	-3.99465	-7.82284	-5.70324	-3.24711	-1.17394	-3.906	0.136704	-6.12667	-4.11845	-6.66492	-8.07675
	9.60464	-3.07994	-0.222533	3.51755	0.0219622	-3.55947	-0.285615	4.90735	1.24944	-0.106506	0.0166068	1.41368	0.0588679	10.0347	9.45334	6.82408	1.90733	4.43321	0.606115	3.57753	-0.494104	1.93422	0.716791	0.709586	-0.243075		-4.43952	-4.67201	-2.43306	-1.90795	-6.19208	-1.0702	-4.07434	1.47535	1.26435	-1.03623	1.18596	-6.08165	-4.10882	-6.26772	-6.1944	-4.41272	0.532639	-2.2777	0.808794	-3.81447	-6.35009	-6.26741	-7.03672
	8.73972	-1.27333	3.31696	2.05565	0.512445	-3.87919	1.35748	4.70062	2.1017	-1.89161	-0.292642	1.50075	-0.371528	9.82497	7.96654	6.44477	3.02317	5.63089	-0.539182	3.65138	1.65704	1.2359	0.0623292	0.371242	0.222162		-4.26838	-5.75051	-2.92632	-2.07523	-3.53931	-1.31164	-3.3835	-0.883942	0.109133	-1.376	-0.652424	-4.86311	-3.26198	-2.38139	-5.44831	-5.89263	1.71361	-3.18745	-0.187975	-0.700647	-7.31922	-7.80394	-6.18945
	6.47577	2.44809	5.80445	0.100516	4.9922	-3.51825	3.38976	4.85253	4.1609	-3.40235	0.0918664	1.30535	0.23194	9.05177	6.97048	6.40637	2.19295	5.66528	0.0388893	3.81588	4.80313	-0.475062	-0.156469	-0.0411042	0.925331		-4.37316	-5.46559	-4.45796	-2.30544	-1.05736	-0.490326	-4.2765	-5.23623	-0.90902	-2.66757	-3.54736	-4.59319	-2.48408	-2.09082	-5.96538	-6.70293	1.75429	-2.55543	-2.56957	2.14086	-8.23421	-7.48999	-3.30582
	5.46766	2.90155	8.41977	-0.70528	7.23584	-2.40408	2.68468	4.06578	3.64971	-3.04025	0.39409	2.71521	0.709443	8.7949	7.39569	5.69228	1.61576	6.24359	-0.0973717	3.71529	6.59925	-2.55174	0.389028	-0.669667	1.29855		-3.58757	-4.76397	-8.0501	-3.26603	-0.926333	-1.86988	-6.46674	-6.68571	-2.11083	-4.01773	-5.88232	-3.75668	-2.67124	-2.40856	-6.21362	-6.79751	2.47686	-2.19706	-3.78917	2.89926	-8.09183	-7.46325	-0.0398797
	4.46186	6.20345	9.69636	-0.804921	6.43108	-0.0959584	2.94982	3.27811	1.81307	-0.976006	0.691374	4.33042	1.04172	6.64066	7.57703	5.55801	1.49435	5.5685	-0.988051	2.52499	6.82699	-2.47107	2.41927	-0.612523	2.44201		-2.67302	-4.3235	-11.0152	-3.99994	-0.704238	-3.5904	-6.8824	-7.27635	-4.47131	-0.141784	-7.2119	-2.92016	-4.38258	-2.65322	-6.24903	-4.9084	0.421592	-1.89507	-3.97731	2.55914	-6.62888	-7.55075	0.180189
	2.14888	8.48985	11.1893	-0.648379	4.74937	-0.353625	4.33947	3.06289	1.3347	0.273436	1.32951	3.95269	1.38004	4.11121	7.06317	4.92119	3.60559	4.11329	-0.703107	2.21061	6.3298	-4.4467	4.68358	1.23831	4.34144		-3.67497	-3.62882	-11.8392	-3.28945	-0.461379	-3.75464	-6.75904	-6.93226	-7.29898	1.68949	-8.95462	-1.5788	-5.27989	-4.50649	-7.03505	-4.17997	-0.723804	-0.585472	-4.09702	1.25725	-3.68589	-6.4355	-0.45541
	1.81751	9.52129	9.81278	-1.32685	2.73488	-0.597948	4.60435	3.90366	1.16017	1.34718	2.59751	3.78164	1.61363	2.19459	6.64966	4.09241	6.77217	3.98888	3.39476	3.68225	4.62669	-3.84093	5.80058	2.9975	5.8741		-5.77068	-3.39069	-11.8602	-1.67246	-0.874017	-3.2809	-6.97025	-6.00713	-8.60669	2.70916	-7.73782	-0.0610022	-5.04137	-4.87061	-7.35658	-5.76397	-1.14788	-1.23862	-3.78423	-1.74708	-0.320295	-5.01424	-1.77535
	1.04654	9.36205	13.2189	2.8203	0.919425	-0.688047	3.28043	2.73593	0.618405	1.90325	3.92972	3.36054	1.43833	0.705318	4.79032	5.04088	3.90743	3.78329	6.65209	4.83867	2.7064	-2.9822	6.5264	4.8466	6.67065		-6.09465	-4.5126	-11.3089	-1.09703	-2.06897	-4.3817	-6.51134	-3.51972	-7.64099	3.32084	-7.68812	-0.101416	-4.31312	-5.11856	-7.58981	-6.31097	-1.86439	-3.86399	-3.47145	-4.02043	0.721651	-5.21017	-2.98919
	-0.0173573	8.20943	14.4928	6.02196	1.24826	0.299925	1.96912	0.575519	0.353758	2.36527	4.3939	2.98691	1.44057	2.19409	3.644	4.88041	3.84054	3.63553	5.69967	4.4711	1.12376	-1.02371	5.50623	6.49338	8.45824		-5.84376	-6.22589	-7.69883	-1.05127	-3.99057	-5.54048	-5.01014	-2.38615	-5.45179	0.88897	-7.53696	0.226032	-3.85712	-4.3112	-7.89423	-7.51263	-2.18783	-5.52329	-3.63052	-4.72547	-1.11798	-6.1907	-2.86824
	-1.08281	8.05031	14.9851	6.06656	2.9387	1.43502	0.0258621	-0.530974	-0.0747934	2.38551	4.88466	1.75199	1.8327	4.5067	2.88312	4.91205	5.60127	4.54544	4.33924	4.50796	0.205291	-0.117947	3.86633	6.69859	9.67643		-4.49727	-6.1054	-3.89105	-1.44578	-4.3909	-4.538	-2.95777	-4.22114	-3.15345	-1.77096	-7.72262	-1.71072	-4.89104	-3.79601	-6.65218	-5.93224	-2.36983	-4.80784	-4.28115	-5.3157	-2.66494	-5.00341	-4.34537
	2.88582	7.41212	12.5556	4.06925	2.84634	2.77503	-1.34784	-1.94766	1.01458	2.70524	5.34949	1.07321	1.45141	4.53421	2.57084	5.2304	7.00844	5.22507	5.33445	6.56639	3.26649	1.9428	3.72732	7.00905	10.4508		-3.34829	-5.18343	-3.94284	-1.59697	-3.7777	-4.14152	-1.35739	-3.90869	-3.76171	-2.49096	-5.8443	-4.87862	-7.21996	-3.17043	-4.42606	-4.53921	-2.73428	-1.89771	-1.72983	-5.73354	-2.81517	-3.05238	-8.09856
	3.97474	4.97039	9.8267	1.54266	1.61978	2.37053	-1.75606	-5.77589	1.9728	2.68158	5.15698	0.800001	0.710662	4.35751	2.23827	4.67628	7.39933	4.88128	5.55137	5.92439	5.30523	2.95492	3.32	7.69053	10.3558		-2.27304	-4.6781	-4.59501	-1.71169	-2.75868	-3.57735	-0.626203	-1.67753	-5.82574	-1.42419	-4.63571	-6.23786	-8.53141	-3.35229	-3.74775	-3.98663	-3.60404	-0.558454	-1.92306	-7.22965	-2.25894	-1.73715	-8.42923
	2.85406	5.7228	5.38979	0.416892	1.02506	1.09745	-1.27626	-6.12683	3.02124	2.75922	4.25534	-0.486928	0.574485	3.8132	2.00217	3.02359	9.17457	4.3271	4.68656	6.41031	3.69094	4.21211	1.80819	6.7372	9.01979		-3.54023	-3.15218	-4.48926	-2.05751	-2.92932	-3.19243	-1.47314	0.034083	-8.02955	0.435477	0.477865	-5.63264	-8.46135	-3.39757	-4.42298	-5.23757	-4.09157	0.282477	-1.72358	-7.0768	-1.36747	-1.32133	-7.56247
	4.3862	6.01276	3.89826	1.34772	1.53487	0.372635	-1.25194	-0.681288	3.37684	2.83718	3.21897	-0.820731	0.766212	2.53148	2.18791	1.1682	10.5815	4.39254	5.4451	5.95376	2.73211	6.02001	1.04401	7.14595	6.96732		-6.60114	-2.01693	-4.67113	-4.1878	-5.19836	-2.84131	-2.15471	0.722159	-8.58507	-1.33703	2.48087	-3.80708	-8.39918	-4.97318	-4.05006	-5.37373	-4.29756	0.351125	-3.60087	-5.56341	-1.18764	0.901805	-7.97859
	7.35639	4.76855	3.48281	3.36173	3.03959	0.428609	-1.77967	0.357546	3.5189	4.75077	2.14416	-1.22755	0.77619	1.67179	2.46777	-0.293895	10.2337	3.72602	6.87121	6.77758	2.02844	6.10629	1.33699	7.3023	3.90593		-8.12404	-1.86066	-2.34365	-4.3588	-7.08982	-3.04178	-2.39232	0.451207	-7.39839	-2.31379	3.17778	-2.41332	-8.3092	-5.67598	-4.15991	-3.71205	-4.24739	-0.181174	-6.92364	-4.1802	-2.11855	2.14369	-9.77869
	9.0989	3.92361	2.19528	6.13558	4.3869	0.217292	-1.48952	0.215679	3.08475	4.71258	1.06607	-0.771308	2.72923	0.651444	1.8326	-2.50561	6.98123	2.50051	8.88515	9.59117	1.83519	5.79044	0.564061	5.77057	1.58759		-8.64928	-5.43493	-0.497952	-5.23112	-4.52455	-6.46681	-2.96722	-4.30205	-5.61046	-5.94355	-0.682419	-1.83909	-8.15474	-4.45743	-3.9879	-2.96862	-3.08934	-1.9432	-5.41467	-5.65889	-2.10539	0.431799	-8.42653
	6.61532	3.23049	1.36642	7.40014	5.05655	0.789442	-1.11428	1.5918	2.27893	4.98283	1.32815	0.402923	3.81788	0.256524	1.70252	-4.18309	3.61111	1.18268	7.97298	9.73348	1.53042	8.77733	-0.289466	3.61124	0.140551		-8.79808	-7.96191	-1.17178	-7.71723	-3.8401	-7.90393	-3.89262	-7.4766	-5.12432	-8.09393	0.845606	-2.60982	-6.53581	-2.32483	-1.67546	-1.58951	-1.98216	-2.79896	-5.98452	-3.99663	-1.90204	-0.791305	-3.25632
	2.27548	2.72604	1.32849	7.30129	4.39598	0.0319375	-1.19968	4.78865	3.01531	6.66698	2.89804	0.45869	4.69251	0.107381	1.1271	-4.74694	2.85429	0.226525	8.50878	7.99187	1.49953	8.53949	-1.4089	1.95608	-0.803868		-8.28488	-9.36079	-1.58868	-7.87399	-2.14692	-6.88335	-3.45475	-4.46442	-4.99134	-8.0628	1.61889	-6.68009	-4.41666	-0.902545	0.185838	0.610071	-3.2619	-2.34502	-5.81772	-2.9972	-3.0786	-3.25525	-3.75669
	-1.02164	1.96407	1.33848	7.04202	4.18546	0.886758	-0.557711	6.71456	2.62069	7.33914	4.2362	0.632909	4.94513	0.365493	0.390682	-3.1369	3.96632	-0.329814	9.52541	6.12286	0.837432	6.42727	-1.72146	1.5812	-1.51153		-7.13794	-10.279	-0.419647	-6.20977	-0.651048	-6.08675	-2.16462	-2.69931	-8.79795	-6.62992	-1.26243	-7.21727	-1.88922	-1.27698	2.13175	3.07248	-3.74	-2.72358	-4.342	-2.00054	-2.89522	-5.41031	-3.88901
	-2.50615	0.797717	1.03968	6.08642	3.2901	0.884505	0.251708	7.92624	2.73968	6.55469	4.57038	1.05195	4.44821	0.373271	-0.677795	-1.23336	2.74497	0.375135	8.02728	4.34615	0.872123	4.61997	-1.49725	0.444012	-2.0039		-5.26691	-8.35746	-0.17083	-5.081	-0.368652	-5.17319	-1.78599	-0.180953	-10.6298	-5.76092	-3.1425	-6.07613	0.222432	-1.83084	2.949	2.68257	-6.38908	-4.20823	-3.41178	-3.72923	-2.96531	-6.5615	-5.52531
	-3.48898	-0.401185	1.78804	3.36954	1.87189	0.888756	0.69292	8.15916	2.62554	5.90871	4.16277	0.789802	5.12142	0.324113	-0.890921	-0.0983676	4.02377	0.633819	4.57546	3.97356	1.08616	4.64219	-0.644531	-0.722677	-1.97912		-3.90583	-8.11145	0.449511	-3.83191	-0.368236	-4.63261	-0.865268	0.0311378	-10.3373	-5.24174	-3.83605	-3.16686	1.10353	-1.47658	3.09434	-0.0545637	-7.39088	-5.32694	-3.2242	-6.25247	-2.28698	-7.14154	-8.49793
	-3.46566	-0.785987	1.53272	1.65197	0.775507	0.671351	0.838916	6.62867	3.23141	6.583	2.97515	1.50505	4.58526	1.16706	-0.529261	0.957165	6.99469	0.118021	2.15816	3.70608	1.39122	2.79997	-0.428153	-1.85383	-1.42943		-1.98742	-6.84979	0.781569	-2.19359	-1.38685	-3.73729	-0.739153	-1.14794	-8.65975	-3.26589	-4.55743	-0.554445	-0.416047	-0.865939	4.28473	-0.628509	-7.70478	-4.99299	-2.97118	-7.83344	-2.28726	-6.88464	-8.71467
	-1.31777	-1.89299	1.57552	1.70661	0.314529	0.0882092	0.699641	5.14586	2.96616	6.73572	1.47621	1.99393	4.64368	1.47253	-0.543982	1.88497	4.66259	-0.840783	1.35057	2.96664	2.69381	1.71239	-0.900892	-2.54509	-1.09401		-0.946833	-4.5418	0.3581	-1.22504	-2.334	-2.94792	-1.29404	-0.0857409	-6.16192	-1.3785	-3.94385	-0.688612	-0.89532	-0.615567	5.30981	-0.959708	-8.20766	-4.44267	-2.6663	-9.6913	-1.482	-6.02402	-8.69079
	-0.945187	-0.968099	1.11296	1.5232	0.0669545	0.352716	0.55791	3.6412	2.02409	7.02288	1.1748	2.11078	4.94688	2.24671	-0.586472	2.54004	4.45678	-1.70936	0.303695	1.59415	2.85033	0.942276	-1.4503	-2.56711	-0.997409		0.214524	-3.71238	0.412359	-0.0242599	-2.55258	-1.52081	-0.853169	-0.192086	-0.74489	0.578149	-2.49695	-0.12225	-0.124691	-0.586184	5.50114	0.194132	-7.64546	-5.83582	-2.78177	-8.97111	-1.07504	-4.95603	-7.45403
	-0.518839	0.0997689	0.881608	1.17537	-0.369941	1.15564	-0.758387	3.04893	2.11535	10.4263	1.03421	2.65736	4.85852	3.33669	-0.0783443	4.18695	3.59669	-1.70135	-0.969541	0.433219	2.69758	0.72019	-1.64296	-3.41248	-0.961932		1.1195	-2.88296	0.419561	0.934117	-2.46772	-0.720659	-0.344647	-1.51135	3.99399	0.50696	-2.78915	0.291035	0.69433	-0.502011	5.80386	-1.23429	-6.29258	-5.97656	-2.64432	-8.25093	-0.950809	-4.17827	-7.36473
	1.7576	0.0356939	0.923631	0.339538	-0.608685	1.13632	-1.16747	2.22016	2.54704	9.30907	0.882958	3.12296	4.0564	3.83397	0.198767	5.66406	2.55523	-1.56922	-2.22394	-1.00377	2.4144	-0.449381	-0.788454	-3.60173	-0.649395		1.44569	-1.72211	-0.0651125	0.881841	-3.4201	0.26966	-0.070525	-2.27626	3.81248	0.0709787	-2.49853	0.302511	1.24058	-0.503591	5.70844	-2.24123	-4.40756	-5.67805	-1.83514	-6.43735	-1.0717	-2.64289	-5.6932
	1.38178	-2.13968	2.26858	-0.393763	-0.327649	1.37966	-1.08394	1.85654	2.8286	8.84632	0.960896	3.1349	2.65407	5.11968	-0.398879	6.20282	2.51966	-1.03683	-3.26608	-1.51959	1.92183	-0.937916	-0.44595	-2.56295	-1.14571		2.02161	-0.862218	-0.475721	1.50483	-3.54064	0.812822	-0.0673346	-1.60527	4.69647	0.453241	-1.53142	0.680167	1.07707	0.0446832	4.91792	-2.84541	-2.1441	-4.67177	-1.08027	-5.49466	-1.26443	-2.23602	-4.518
	1.38399	-0.939934	3.42459	-0.947731	-0.215649	1.20443	-1.77018	0.923237	2.32602	7.84606	0.974009	4.08518	1.75599	4.9741	-0.157174	5.92479	3.34511	-0.522847	-3.45968	-1.67269	1.24143	-1.63744	-0.409906	-2.09037	-1.2691		2.38378	-0.273918	-0.484855	1.52781	-2.24095	0.841166	-0.1801	-1.9573	4.74119	0.130267	-0.805815	1.42774	1.19851	0.449269	2.81704	-3.63145	-0.663658	-3.99105	-0.189576	-3.75126	-1.56249	-0.709293	-2.05386
	-0.311209	0.952193	4.02233	-1.44757	-0.110183	0.775001	-2.36881	0.0880659	1.77647	7.04662	0.956064	4.55039	0.453609	5.06882	0.255755	5.95153	3.34001	-0.176147	-3.42294	-1.4319	0.247095	-2.74629	-0.316668	-1.56791	-0.998021		2.82295	1.15459	-0.960505	1.67424	-0.927395	1.15045	0.687003	-2.12393	3.40025	-0.314688	-1.1168	1.93444	0.891935	1.8609	1.66172	-4.97604	0.988872	-1.25175	0.628257	-1.38969	-1.14229	0.422207	-3.23093
	-1.94141	2.7649	2.7195	-2.36259	0.0644125	0.258442	-2.28061	-0.913275	1.17548	5.64863	0.523564	4.17041	-0.244123	4.57882	0.925143	5.23836	2.22822	0.261226	-3.40228	-0.746458	-0.368884	-3.08261	-0.123305	-0.735982	-0.737909		2.99338	1.72306	-1.61481	1.66054	-0.138827	1.51398	1.54842	-2.16154	1.43883	-0.0252384	-1.01458	2.1499	0.661815	1.82767	0.229747	-5.18491	0.197285	-1.64137	1.53009	-0.803231	-0.478263	0.464446	-3.08997
	-1.13053	3.08081	1.68517	-1.82389	-0.0335921	-0.532176	-1.99705	-1.60285	0.268831	4.86557	0.107996	4.29461	-1.11666	4.4025	1.17712	4.22031	2.06457	0.527172	-3.79803	0.000435679	-0.419341	-2.64836	-0.224616	-0.269169	-0.498641		2.76301	2.0966	-2.18007	1.30321	0.41495	1.31394	1.71711	-2.56159	-0.0386187	-0.790077	-1.61201	1.72891	0.0438539	1.05525	-1.8796	-4.61535	-0.455062	-0.482756	2.18137	-2.24564	-0.601514	0.778404	-1.91779
	0.0952454	2.53581	-0.124639	-1.65527	-0.486924	-1.23326	-0.991612	-1.58922	0.22064	4.67339	0.162372	4.17948	-1.99765	3.77449	1.34165	4.02658	2.65943	0.654428	-4.30558	-0.676588	-0.0682102	-2.93362	-0.280091	0.437652	-0.322346		2.70743	2.26939	-1.99613	0.482974	0.609274	0.7951	1.86567	-3.10417	-1.24543	-0.894646	-1.22882	0.954888	0.619152	0.449054	-2.62812	-4.7338	-0.786306	0.658933	2.19636	-3.52147	-1.11113	1.1416	-1.23412
	1.17026	2.10025	-0.267994	-1.49218	-0.833742	-1.63779	-0.145587	-1.1016	0.136994	4.9151	0.737049	3.72136	-2.73881	2.31967	2.44127	3.60881	2.47372	0.646961	-4.34481	-2.24745	0.709559	-2.69506	-0.00662536	0.708489	-0.558037		2.57491	2.84429	-1.95514	0.23441	0.617081	0.0332235	2.21394	-1.74034	-1.60171	-0.702399	-0.0518649	0.917263	1.80929	-0.3811	-3.08722	-4.87923	-0.527947	-0.607076	2.64209	-2.12399	-1.22398	0.893998	0.308468
	1.40477	1.56709	0.933716	-1.75736	-0.959027	-0.273451	0.660621	-1.28625	0.576056	4.90389	0.703001	2.60922	-2.59228	1.03594	2.59252	2.04511	1.82279	1.14469	-3.58183	-5.81756	1.69259	-1.77863	0.0517834	1.15145	-0.784238		3.89366	3.41919	-1.43231	0.122311	0.733535	-0.338768	2.52602	0.125725	-0.922869	-0.245046	0.735767	0.755128	2.94771	-1.18429	-4.50783	-4.72875	-0.746091	-0.30293	3.1543	-0.0692644	-1.49472	0.882697	0.780221
	1.64247	0.812656	1.00306	-1.1144	-0.488659	0.182092	1.89135	-1.54258	1.14448	4.44665	0.227251	2.85611	-2.46392	0.364767	1.5874	0.977227	2.41275	1.55283	-3.35766	-6.95894	2.31699	-2.10126	0.411859	0.577987	-0.895347		1.31621	2.49987	-0.35639	-0.0509404	1.4696	-1.08977	2.00671	1.28469	-0.288689	0.436378	1.45658	1.06241	2.8159	-1.34216	-6.06515	-4.26207	-1.06531	-1.35079	3.67217	1.65694	-1.70673	1.16227	1.44354
	0.811678	0.503136	0.374791	-0.657364	-0.629731	0.461624	2.63416	-1.86127	1.65216	2.80799	0.193861	2.90695	-1.84186	0.32984	1.04338	1.2875	1.051	2.13927	-3.70597	-7.35196	2.48894	-2.19882	0.512523	0.238023	-1.11634		1.00615	1.82138	0.375394	0.0224879	2.02467	-1.21136	1.87792	1.55546	-1.44102	0.0703991	2.32424	-0.426824	2.47848	-1.53865	-6.55618	-4.14466	-0.0941158	-3.45608	4.00134	2.46324	-1.62558	2.07101	1.6368
	-0.830082	0.211437	0.310069	-0.196868	-0.297288	0.629729	3.31699	-2.6059	2.05344	1.95557	0.61397	2.62412	-1.7863	0.627305	0.158374	0.870106	0.249893	0.484978	-4.17764	-6.60879	2.14135	-1.4043	0.129798	0.849975	-1.25281		0.223569	0.772382	0.402015	0.713804	2.19699	-1.03271	1.90114	0.798155	-3.2363	-0.0127145	2.59108	-0.32846	2.01742	-1.59787	-6.56586	-3.95438	0.138246	-4.98389	4.19446	2.66767	-1.37213	3.84845	1.92344
	-0.803229	-1.04949	0.0445703	0.0175836	0.122355	-0.291571	3.80732	-3.01528	1.61245	1.59841	0.494164	1.94795	-1.21264	1.02998	-0.0182555	0.697706	0.291182	2.80607	-4.56915	-5.8646	1.89491	-0.993022	-0.0742158	1.34401	-1.29893		-3.32686	0.0976559	0.626911	0.606026	2.34146	-0.634142	1.78321	-0.6798	-4.86816	0.759001	0.902855	-1.83497	1.09242	-1.50334	-5.99341	-4.25561	0.603588	-5.12286	3.71852	2.96229	-1.03145	4.80607	1.64803
	-1.15554	-1.07977	-0.726599	0.503954	0.00589995	-0.883683	4.03491	-3.47698	1.05825	1.87463	0.269502	0.870964	-0.918538	1.06569	-0.302919	0.270069	-0.0250437	3.31149	-4.21438	-3.27348	2.13507	-0.183208	-0.255371	1.16392	-1.23105		0.0276434	-0.441451	0.927689	0.478158	2.51257	-0.324851	1.30196	-2.19871	-4.79508	0.303179	-1.5038	-0.339361	-0.163121	-0.282574	-4.71872	-4.23523	0.778605	-4.43328	3.77124	3.23633	-0.0822643	3.17684	1.32069
	-1.57413	-1.10761	-0.820405	0.674118	-0.0572241	-1.38261	4.08537	-3.85941	1.27403	1.67276	0.178195	0.884845	-0.442273	1.37228	0.299181	0.477794	-0.415004	2.78864	-3.70902	-1.08593	1.82517	-0.662861	-0.1699	0.974775	-1.18295		-0.80824	-0.789097	1.31132	0.521662	2.31947	-0.11725	0.804983	-2.62074	-3.85098	0.0889687	-1.23927	0.267591	-0.746367	-0.113557	-2.99886	-3.9642	1.10494	-3.2786	3.53743	3.92376	0.348109	2.51306	1.62515
	-0.40904	-1.12499	-0.602844	0.780245	0.0579423	-1.50518	3.25084	-4.46759	1.78658	2.81006	0.15576	0.529239	-0.235039	1.83014	0.202781	2.45277	-0.601737	2.91174	-2.73001	0.176986	1.37398	-1.06671	-0.46035	1.05417	-0.906814		-0.894433	-0.881833	1.08825	0.755778	1.99608	0.221959	0.33021	-2.50894	-2.43198	-0.407308	-0.995438	1.03039	-1.19835	-0.224423	-1.17665	-3.70364	1.29095	-2.3059	2.96248	3.95953	0.197422	3.20721	2.40219
	-0.363126	-1.77866	-0.119514	0.943826	0.0634947	-1.20147	2.43969	-4.74598	2.10776	2.68466	0.0563296	0.0548684	-0.0720493	2.49585	-0.0451917	2.97886	-0.868796	2.81898	-1.94706	1.20951	1.31756	-0.236732	-0.786815	0.357052	-0.53004		-1.11269	-0.687059	0.526956	0.957479	1.32926	0.0232803	-0.140388	-1.92277	-1.73122	-0.731081	-1.06647	1.68772	-1.92131	-0.642208	0.35165	-3.41136	1.29766	-1.2099	2.4469	4.14408	0.0611536	2.28701	3.00876
	-1.1575	-1.02995	0.226606	1.19574	-0.0444661	-1.07448	1.84213	-3.13296	1.86612	1.84999	-0.215813	0.114806	-0.0699298	3.10668	0.0848982	2.7961	-1.95862	2.74098	-1.29714	2.3273	1.42956	-1.78553	-1.08914	0.0522522	-0.249862		-1.08046	-0.914696	0.443603	1.03889	0.726149	-0.261351	-0.473324	-1.10203	-1.27187	-0.853904	-0.520462	0.0632942	-1.29779	-0.56468	1.96947	-2.86623	0.391155	-1.62527	2.39158	3.40027	-0.156984	2.06112	2.58063
	-1.33469	-1.26933	-0.302398	1.10061	-0.036909	-1.40556	1.27561	-1.79894	1.95285	1.81012	-0.305045	0.410565	-0.247229	3.32725	-0.0827138	2.06777	-1.09865	2.30535	-0.321298	2.83261	1.32907	-1.13309	-1.20561	-0.0338178	-0.249091		-0.999379	-1.15581	0.54144	1.04995	-0.330606	-0.893454	-0.589103	-0.292921	-1.96492	-0.691319	-0.503614	-0.607454	-0.743576	-0.268873	2.71593	-2.14282	-0.0783897	-1.42797	1.44904	2.45127	-0.585641	1.09894	2.0492
	-1.21779	-1.85518	-0.556925	0.828653	0.0646176	-0.922054	0.478929	-1.47377	1.19803	1.84052	-0.329669	0.726575	0.180003	3.47766	-0.115861	1.96771	-0.38464	1.73851	0.213513	3.45628	0.977894	-1.14518	-1.11394	-0.137538	0.0634067		-0.492392	-1.24514	0.00846258	1.23211	-1.16432	-0.918646	-0.461582	-0.215035	-3.56058	-0.728229	-0.157397	-0.788136	-0.609395	-0.904769	3.20943	-1.4851	0.178603	-0.575821	0.997848	1.33857	-1.4669	0.438975	2.10493
	-0.863562	-1.62002	-1.40734	1.03873	0.3908	-0.98099	-0.377422	-0.71529	0.879875	2.09973	-0.663082	0.696982	0.744015	3.18378	-0.167294	2.21145	-0.130852	0.799916	0.558677	3.37511	1.03601	-1.21647	-1.24332	-0.377732	0.144178		0.0461683	-1.285	-0.0315887	1.06902	-1.51403	-1.08325	-0.734887	1.1022	-3.95486	0.100671	0.13931	0.114093	0.364756	-0.722468	3.08686	-0.398787	-0.395109	0.382344	0.225527	-0.608064	-1.80049	0.670297	0.902532
	-1.10237	-2.33969	-1.72866	0.8437	0.474844	-1.20138	-1.11857	1.51872	0.597565	-1.66528	-0.833973	0.68447	0.958198	2.39099	-0.766756	0.413308	0.0482453	0.380852	0.452969	3.11674	1.09677	-1.2407	-1.45354	-0.594254	-0.0196569		-0.315289	-1.44988	0.635854	1.23481	-1.58389	-1.3034	-0.867638	1.10804	-2.92033	1.50858	0.237929	-1.01625	1.05628	-0.950381	2.69575	0.0577738	-0.587001	0.808303	-0.577482	-0.659775	-1.68633	0.671619	1.31644
	-1.48924	-2.44573	-2.00518	0.668198	0.580066	-0.980227	-1.23495	1.68472	0.482914	3.1957	-0.943977	1.43658	0.607132	1.48764	-1.76196	-0.764365	-0.628932	0.841282	0.116082	2.9216	0.981532	-0.771008	-1.02895	-0.958556	-0.0364965		-0.863671	-1.13611	1.17235	0.592291	-1.50353	-1.36058	-0.410178	-0.166151	-1.27597	2.3157	-0.277543	-0.831004	0.86167	-0.855998	2.87958	0.459753	-1.1775	1.88336	-1.10274	-1.03909	-1.63286	0.875529	1.63099
	-1.34357	-1.57866	-1.77017	0.525829	0.389493	-0.928546	-1.17756	2.11097	0.102833	3.19691	-0.84374	1.43244	-0.222973	0.912428	-2.57802	-0.902356	-0.715847	-0.12694	-0.180919	3.37833	0.757138	-0.678347	-0.591386	-1.45717	0.0207462		-0.673895	-1.14505	1.21132	0.419351	-1.55154	-1.48772	0.0706345	-1.09204	1.2926	3.15415	-1.17486	-0.410345	0.816217	-0.418639	2.05706	1.06432	-1.66212	1.77008	-1.46797	-1.54579	-1.58957	0.761829	0.931919
	-0.923237	-0.916244	-1.72893	0.403645	0.284064	-0.555619	-1.43764	2.85965	-0.507636	2.00499	-0.468083	0.641628	-0.166948	0.774554	-2.75508	-0.975347	-1.16444	-1.81001	-0.39482	2.51533	0.606561	-0.110165	-0.118782	-1.70675	0.10868		-0.46298	-1.15398	1.88356	0.343001	-1.66968	-1.78005	0.456008	-1.06499	2.47697	4.22389	-0.501083	-0.521245	0.0749902	-0.397969	1.72091	0.896244	-1.87425	1.87414	-1.99063	-2.20083	-1.54404	-0.771989	-0.367961
	-1.25209	-0.88131	-1.62791	0.370734	0.197278	-0.0866793	-1.78039	2.69852	-0.501546	2.3137	-0.373031	0.451715	-0.669461	0.934176	-2.16051	-0.473757	-1.14645	-1.8521	-0.675765	2.10329	0.299513	0.110988	0.225998	-0.723274	0.12472		-0.955895	-1.00829	1.73457	0.455704	-1.58504	-1.81003	0.284088	-0.586469	0.0811387	4.48792	0.577209	-0.27596	-1.68983	-0.152859	0.653297	1.47452	-2.82362	1.06494	-2.74316	-1.32349	-0.934943	-2.3158	-0.32844
	-1.28544	-0.945333	-1.36317	0.0986676	0.212828	0.17597	-1.77646	1.68003	-0.127398	-0.18295	-0.293711	0.580537	-0.768525	0.574746	-2.02	-0.1463	-1.25869	-1.50534	-1.13298	1.54274	0.183824	0.460804	0.405547	0.205575	0.126482		-0.959542	-1.11677	1.81877	0.489418	-1.61183	-1.86182	0.133404	0.00867501	-3.79134	4.16515	1.22357	0.262561	-2.38594	-0.355938	-0.368197	1.03966	-4.06972	-1.01034	-2.69751	0.806609	-0.27198	-1.40829	0.152593
	-1.08297	-1.03508	-0.97981	-0.156875	0.214593	-0.710904	-1.59689	1.03253	0.190467	-0.295611	-1.15432	0.506533	-1.42135	0.464578	-1.61623	-0.22333	-0.488081	-2.30006	-1.36941	0.601055	0.229338	0.363508	0.161623	0.829806	0.118791		0.476509	-1.11179	1.30499	0.310134	-1.26624	-1.79249	-0.207179	0.252339	-3.9286	3.07128	1.11272	-0.14674	-1.08037	-0.310116	-1.1202	0.706159	-4.95818	-1.86643	-2.84206	0.97127	0.00436383	-1.08254	0.94185
	-0.83378	-0.607138	-0.85775	-0.0964191	0.334839	-1.27343	-0.931337	1.24607	0.310617	-0.0534624	-2.42757	0.164077	-1.61532	0.968428	-1.22838	0.140571	2.25355	-2.89438	-1.71014	-0.107797	0.0455761	-0.00188503	0.0605058	1.38984	0.00936992		-0.224137	-0.854527	1.02097	0.135945	-1.04601	-1.95996	-0.290344	0.378736	-1.90808	1.69519	1.33368	-0.0743952	-0.165038	-0.44856	-1.93915	0.149633	-5.41608	-1.67476	-2.7578	1.39878	-0.339397	-0.955915	0.481939
	-0.623264	0.205092	-0.766259	0.0634208	0.582307	-0.930157	-0.995017	1.33773	0.393483	0.171551	-2.18444	-0.130673	-1.68016	1.52339	-0.744058	0.611173	3.53538	-3.75917	-2.30644	-0.266674	0.38825	-0.70616	-0.115108	1.8995	-0.148839		-0.016583	-0.504138	0.879653	0.0661479	-0.630905	-1.73871	-0.725586	0.691456	-0.622847	0.560639	1.63754	-0.0288162	-0.454951	-0.581995	-1.77786	-0.718953	-4.80658	-1.64813	-2.51626	3.22324	-0.415998	-0.32457	-0.550855
	-0.148361	0.996155	-0.657935	-0.0537121	0.419269	0.339233	-1.12112	1.46782	0.615729	1.07474	-1.3879	-0.0323561	-1.3768	1.92659	-0.121483	1.44412	3.64085	-3.02043	-1.88	-0.584283	0.311376	-0.816185	-0.559981	2.4151	-0.215662		0.0992612	-0.388253	0.0312844	-0.182854	-0.397703	-1.49721	-1.23687	1.93876	-0.535442	-0.410617	2.06198	0.0571844	-1.6171	-0.562233	-1.95664	-1.0429	-4.35654	-1.98153	-2.1159	2.46545	-0.122678	0.296727	-0.766602
	-0.747951	1.28367	-0.617153	-0.296209	-0.14026	1.37684	-1.01073	1.41041	0.652942	-0.889847	-0.799885	0.253902	-1.06382	1.76142	0.343929	1.09936	3.32466	-2.36794	-1.12192	-0.875382	0.502527	-0.283892	-0.71887	2.5485	-0.390126		-0.628744	-0.253218	-0.0822379	-0.454198	-0.335429	-1.20982	-1.00077	2.81029	0.0563403	-1.00479	2.49021	-0.0938384	-2.70917	-1.05863	-1.76248	-1.49295	-3.94202	-2.22506	-1.37446	0.578333	-0.480241	1.1969	-0.754573
	-0.995283	0.771593	-0.385318	-0.501614	-0.453952	0.872602	-0.800048	1.45889	0.708914	-0.8418	-0.123814	0.447865	-0.900583	1.54952	0.730991	1.11439	2.86609	-1.886	-0.91631	-0.952693	0.441356	-0.635131	-0.914312	2.37354	-0.531836		0.00121213	0.0470531	-0.817018	-0.717643	-0.796136	-1.06981	-1.30221	2.09424	1.17539	-1.0725	1.87758	0.114768	-1.97815	-0.718902	-1.71316	-1.37122	-3.45686	-2.03737	-0.0444517	0.158785	-0.799691	2.18472	-0.138753
	-1.1786	-0.169658	0.162778	-0.523576	-0.611498	1.67341	-0.917476	1.68821	0.827248	-0.414094	0.644583	0.105181	-0.395842	0.913923	1.43934	1.3404	2.69495	-1.95967	-0.706684	-1.12078	0.432349	-0.527253	-1.08592	1.46977	-0.428285		0.53678	0.47576	-0.483259	-0.841915	-1.17178	-0.938366	-1.05088	-0.669796	1.03748	-0.710295	0.674742	0.443342	-0.567963	-0.0806051	-1.12194	-1.22155	-3.42748	-1.63004	0.516451	0.800916	-0.520312	2.84384	-0.564562
	-0.542182	-1.19597	0.126574	-0.47156	-0.885598	2.12972	-0.922375	1.45016	0.924276	0.0495455	0.966903	-0.164115	0.0489981	0.565538	2.3616	1.20134	2.6904	-2.65014	0.35609	-1.47558	0.682017	-0.239025	-1.16679	0.268887	-0.405769		0.807755	0.322905	-0.246666	-0.563202	-1.17165	-0.723968	-1.36328	-0.245571	0.502966	-0.583356	0.139016	0.226696	-0.110286	5.35176	-0.421825	-1.28402	-3.47892	-0.874549	0.877336	0.619636	-0.308202	1.74249	-0.309238
[truncated: 2 more columns]

[truncated: 5 more sheets: Fig. 5A. iii, Fig. 5B, Fig. S3B, Fig. S11, Fig. S12]
